# Supplementary material for: Tracing the phylogenetic history of the Crl regulon through the Bacteria and Archaea genomes
Source: BMC Genomics. 2019 Apr 16;20:299. doi: 10.1186/s12864-019-5619-z (PMC6469107; doi:10.1186/s12864-019-5619-z)
Supplement: Supplementary file 3 — Homologs of Crl in Bacteria and Archaea genomes. (TXT 64 kb) [file 12864_2019_5619_MOESM3_ESM.txt]

Genome_ID	Protein_ID	Identity(%)	Length_size	mismatches	gap_opening	Q_Start	Q_End	S_Start	S_End	E-value	bit_score
GCF_000006645.1_ASM664v1	WP_002208702.1	62.406	133	50	0	1	133	1	133	5.50e-65	191
GCF_000006745.1_ASM674v1	NP_231906.1	46.535	101	53	1	11	111	12	111	1.85e-31	105
GCF_000006925.2_ASM692v2	NP_706240.1	98.496	133	2	0	1	133	1	133	1.98e-97	273
GCF_000006945.1_ASM694v1	NP_459316.1	83.459	133	22	0	1	133	1	133	2.09e-84	240
GCF_000007405.1_ASM740v1	WP_000174678.1	98.496	133	2	0	1	133	1	133	1.86e-97	273
GCF_000007445.1_ASM744v1	WP_000174685.1	95.489	133	6	0	1	133	1	133	1.68e-94	265
GCF_000007545.1_ASM754v1	WP_000174696.1	83.459	133	22	0	1	133	1	133	1.95e-84	240
GCF_000007885.1_ASM788v1	WP_002208702.1	62.406	133	50	0	1	133	1	133	5.62e-65	191
GCF_000008105.1_ASM810v1	WP_011264201.1	83.459	133	22	0	1	133	1	133	8.12e-85	241
GCF_000008865.1_ASM886v1	NP_308294.1	98.496	133	2	0	1	133	1	133	3.74e-97	272
GCF_000009065.1_ASM906v1	YP_002348125.1	62.406	133	50	0	1	133	1	133	5.65e-65	191
GCF_000009345.1_ASM934v1	YP_001007379.1	64.662	133	47	0	1	133	1	133	1.42e-65	192
GCF_000009505.1_ASM950v1	WP_000174693.1	83.459	133	22	0	1	133	1	133	6.83e-85	241
GCF_000009525.1_ASM952v1	WP_000174693.1	83.459	133	22	0	1	133	1	133	6.37e-85	241
GCF_000009565.1_ASM956v1	WP_000174677.1	99.248	133	1	0	1	133	1	133	6.66e-98	274
GCF_000009745.1_ASM974v1	WP_011078431.1	43.137	102	57	1	10	111	11	111	3.55e-29	100
GCF_000009885.1_ASM988v1	WP_002889793.1	78.947	133	27	1	1	133	1	132	5.68e-76	219
GCF_000010245.2_ASM1024v1	WP_000174689.1	100.000	133	0	0	1	133	1	133	1.50e-98	276
GCF_000010385.1_ASM1038v1	WP_000174677.1	99.248	133	1	0	1	133	1	133	7.62e-98	274
GCF_000010485.1_ASM1048v1	WP_000174703.1	94.737	133	7	0	1	133	1	133	2.01e-94	265
GCF_000010745.1_ASM1074v1	WP_000174677.1	99.248	133	1	0	1	133	1	133	7.90e-98	274
GCF_000010765.1_ASM1076v1	WP_000174677.1	99.248	133	1	0	1	133	1	133	8.18e-98	274
GCF_000011605.1_ASM1160v1	WP_011094972.1	57.031	128	51	1	1	128	1	124	1.78e-52	159
GCF_000011885.1_ASM1188v1	WP_000174696.1	83.459	133	22	0	1	133	1	133	1.87e-84	240
GCF_000012005.1_ASM1200v1	YP_402173.1	98.496	133	2	0	1	133	1	133	3.39e-97	272
GCF_000012025.1_ASM1202v1	WP_000174677.1	99.248	133	1	0	1	133	1	133	5.88e-98	274
GCF_000013265.1_ASM1326v1	WP_000174703.1	94.737	133	7	0	1	133	1	133	2.16e-94	265
GCF_000013305.1_ASM1330v1	WP_000174703.1	94.737	133	7	0	1	133	1	133	2.00e-94	265
GCF_000013585.1_ASM1358v1	WP_000174677.1	99.248	133	1	0	1	133	1	133	5.97e-98	274
GCF_000013805.1_ASM1380v1	WP_002208702.1	62.406	133	50	0	1	133	1	133	5.44e-65	191
GCF_000013825.1_ASM1382v1	WP_002208702.1	62.406	133	50	0	1	133	1	133	5.59e-65	191
GCF_000014805.1_ASM1480v1	YP_857911.1	43.590	117	65	1	11	127	9	124	4.01e-36	117
GCF_000014845.1_ASM1484v1	WP_000174703.1	94.737	133	7	0	1	133	1	133	2.24e-94	265
GCF_000015285.1_ASM1528v1	WP_011771210.1	33.333	111	73	1	1	111	3	112	2.58e-18	72.4
GCF_000016045.1_ASM1604v1	WP_000174693.1	83.459	133	22	0	1	133	1	133	7.35e-85	241
GCF_000016245.1_ASM1624v1	WP_001293331.1	46.535	101	53	1	11	111	12	111	1.88e-31	105
GCF_000016305.1_ASM1630v1	WP_002889793.1	78.947	133	27	1	1	133	1	132	5.80e-76	219
GCF_000016325.1_ASM1632v1	WP_012016173.1	75.940	133	32	0	1	133	1	133	4.02e-76	219
GCF_000016445.1_ASM1644v1	WP_011906387.1	61.654	133	51	0	1	133	1	133	1.90e-63	187
GCF_000016945.1_ASM1694v1	WP_012105593.1	61.654	133	51	0	1	133	1	133	3.90e-64	189
GCF_000017665.1_ASM1766v1	WP_004385348.1	73.684	133	31	1	1	133	1	129	2.42e-71	207
GCF_000017705.1_ASM1770v1	WP_005424873.1	45.872	109	57	2	11	119	12	118	1.37e-31	106
GCF_000017745.1_ASM1774v1	WP_000174677.1	99.248	133	1	0	1	133	1	133	7.52e-98	274
GCF_000017765.1_ASM1776v1	WP_000174677.1	99.248	133	1	0	1	133	1	133	6.78e-98	274
GCF_000017985.1_ASM1798v1	WP_000174677.1	99.248	133	1	0	1	133	1	133	6.77e-98	274
GCF_000018045.1_ASM1804v1	WP_012133774.1	86.466	133	17	1	1	133	1	132	5.41e-86	244
GCF_000018085.1_ASM1808v1	WP_012005409.1	69.173	133	41	0	1	133	1	133	8.08e-71	206
GCF_000018385.1_ASM1838v1	WP_000174693.1	83.459	133	22	0	1	133	1	133	6.83e-85	241
GCF_000018625.1_ASM1862v1	WP_000174697.1	82.707	133	23	0	1	133	1	133	8.22e-84	238
GCF_000018805.1_ASM1880v1	WP_002208702.1	62.406	133	50	0	1	133	1	133	5.17e-65	191
GCF_000019385.1_ASM1938v1	WP_000174677.1	99.248	133	1	0	1	133	1	133	6.95e-98	274
GCF_000019425.1_ASM1942v1	WP_000174689.1	100.000	133	0	0	1	133	1	133	1.47e-98	276
GCF_000019465.1_ASM1946v1	WP_002208702.1	62.406	133	50	0	1	133	1	133	5.59e-65	191
GCF_000019565.1_ASM1956v1	WP_004178681.1	79.699	133	26	1	1	133	1	132	1.88e-76	220
GCF_000019645.1_ASM1964v1	WP_000174675.1	97.744	133	3	0	1	133	1	133	1.14e-96	271
GCF_000020085.1_ASM2008v1	WP_002208702.1	62.406	133	50	0	1	133	1	133	5.73e-65	191
GCF_000020185.1_ASM2018v1	WP_000174677.1	99.248	133	1	0	1	133	1	133	5.92e-98	274
GCF_000020705.1_ASM2070v1	WP_000174696.1	83.459	133	22	0	1	133	1	133	2.11e-84	240
GCF_000020745.1_ASM2074v1	WP_000174695.1	82.707	133	23	0	1	133	1	133	7.43e-84	238
GCF_000020865.1_ASM2086v1	WP_012847662.1	63.415	123	45	0	1	123	1	123	3.87e-59	176
GCF_000020885.1_ASM2088v1	WP_000174693.1	83.459	133	22	0	1	133	1	133	7.08e-85	241
GCF_000020925.1_ASM2092v1	WP_000174693.1	83.459	133	22	0	1	133	1	133	7.05e-85	241
GCF_000021125.1_ASM2112v1	WP_000174701.1	98.496	133	2	0	1	133	1	133	3.73e-97	272
GCF_000021605.1_ASM2160v1	WP_001293331.1	46.535	101	53	1	11	111	12	111	1.83e-31	105
GCF_000021625.1_ASM2162v1	WP_001293331.1	46.535	101	53	1	11	111	12	111	1.88e-31	105
GCF_000022165.1_ASM2216v1	WP_000174696.1	83.459	133	22	0	1	133	1	133	2.10e-84	240
GCF_000022225.1_ASM2222v1	WP_000174701.1	98.496	133	2	0	1	133	1	133	3.70e-97	272
GCF_000022245.1_ASM2224v1	WP_000174678.1	98.496	133	2	0	1	133	1	133	1.94e-97	273
GCF_000022345.1_ASM2234v1	WP_000174689.1	100.000	133	0	0	1	133	1	133	1.47e-98	276
GCF_000022585.1_ASM2258v1	WP_001293331.1	46.535	101	53	1	11	111	12	111	1.94e-31	105
GCF_000022665.1_ASM2266v1	WP_000174677.1	99.248	133	1	0	1	133	1	133	6.66e-98	274
GCF_000022805.1_ASM2280v1	WP_002208702.1	62.406	133	50	0	1	133	1	133	5.45e-65	191
GCF_000022825.1_ASM2282v1	WP_002208702.1	62.406	133	50	0	1	133	1	133	5.28e-65	191
GCF_000022845.1_ASM2284v1	WP_002208702.1	62.406	133	50	0	1	133	1	133	5.55e-65	191
GCF_000022885.2_ASM2288v2	WP_015870315.1	61.789	123	47	0	1	123	1	123	1.13e-56	169
GCF_000023365.1_ASM2336v1	WP_000174689.1	100.000	133	0	0	1	133	1	133	1.49e-98	276
GCF_000023605.1_ASM2360v1	WP_015841436.1	54.688	128	54	1	1	128	1	124	7.30e-51	155
GCF_000023665.1_ASM2366v1	WP_000174677.1	99.248	133	1	0	1	133	1	133	6.66e-98	274
GCF_000024645.1_ASM2464v1	WP_015731047.1	58.678	121	46	1	1	121	1	117	5.88e-51	155
GCF_000024825.1_ASM2482v1	WP_005391414.1	45.872	109	57	2	11	119	12	118	9.32e-30	101
GCF_000025065.1_ASM2506v1	WP_049779826.1	60.748	107	42	0	9	115	11	117	8.55e-47	144
GCF_000025165.1_ASM2516v1	WP_000174701.1	98.496	133	2	0	1	133	1	133	3.66e-97	272
GCF_000025405.2_ASM2540v1	WP_013024782.1	65.414	133	46	0	1	133	1	133	1.58e-65	192
GCF_000025465.1_ASM2546v1	WP_002889793.1	78.947	133	27	1	1	133	1	132	5.68e-76	219
GCF_000025565.1_ASM2556v1	YP_003611580.1	73.469	98	26	0	18	115	2	99	1.84e-55	166
GCF_000025745.1_ASM2574v1	WP_000174703.1	94.737	133	7	0	1	133	1	133	2.12e-94	265
GCF_000026185.1_ASM2618v1	WP_012442307.1	68.421	133	42	0	1	133	1	133	5.11e-61	181
GCF_000026225.1_ASM2622v1	WP_000174676.1	97.744	133	3	0	1	133	1	133	8.25e-97	271
GCF_000026245.1_ASM2624v1	WP_000174677.1	99.248	133	1	0	1	133	1	133	7.57e-98	274
GCF_000026265.1_ASM2626v1	WP_000174677.1	99.248	133	1	0	1	133	1	133	6.98e-98	274
GCF_000026345.1_ASM2634v1	YP_002406445.1	97.744	133	3	0	1	133	1	133	1.74e-96	270
GCF_000026545.1_ASM2654v1	WP_000174682.1	97.744	133	3	0	1	133	1	133	1.69e-96	270
GCF_000026565.1_ASM2656v1	WP_000174696.1	83.459	133	22	0	1	133	1	133	1.87e-84	240
GCF_000027025.1_ASM2702v1	WP_000174696.1	83.459	133	22	0	1	133	1	133	2.07e-84	240
GCF_000027065.2_ASM2706v1	WP_007761101.1	72.180	133	33	1	1	133	1	129	1.25e-69	202
GCF_000027085.1_ASM2708v1	WP_012904695.1	87.970	133	16	0	1	133	1	133	2.77e-82	234
GCF_000027125.1_ASM2712v1	WP_000174684.1	95.489	133	6	0	1	133	1	133	1.15e-94	266
GCF_000027205.1_ASM2720v1	WP_004156109.1	69.173	133	41	0	1	133	1	133	6.76e-68	198
GCF_000027225.1_ASM2722v1	WP_012989656.1	53.659	123	57	0	1	123	1	123	1.94e-48	149
GCF_000027265.1_ASM2726v1	WP_012668967.1	69.173	133	41	0	1	133	1	133	1.94e-68	199
GCF_000039765.1_ASM3976v1	WP_011078431.1	43.137	102	57	1	10	111	11	111	3.44e-29	100
GCF_000047365.1_ASM4736v1	WP_002208702.1	62.406	133	50	0	1	133	1	133	5.83e-65	191
GCF_000069965.1_ASM6996v1	WP_012367569.1	47.656	128	66	1	5	131	4	131	1.50e-42	134
GCF_000091005.1_ASM9100v1	WP_000174677.1	99.248	133	1	0	1	133	1	133	8.33e-98	274
GCF_000091465.1_ASM9146v1	WP_009847473.1	41.584	101	58	1	11	111	12	111	4.33e-27	95.1
GCF_000091565.1_ASM9156v1	WP_004156109.1	69.173	133	41	0	1	133	1	133	6.64e-68	198
GCF_000092525.1_ASM9252v1	WP_000174677.1	99.248	133	1	0	1	133	1	133	6.44e-98	274
GCF_000146305.1_ASM14630v1	WP_012847662.1	63.415	123	45	0	1	123	1	123	3.83e-59	176
GCF_000147055.1_ASM14705v1	WP_033112025.1	60.748	107	42	0	9	115	4	110	5.93e-48	147
GCF_000147855.2_ASM14785v3	WP_000174677.1	99.248	133	1	0	1	133	1	133	7.50e-98	274
GCF_000148365.1_ASM14836v1	WP_000174685.1	95.489	133	6	0	1	133	1	133	1.71e-94	265
GCF_000148605.1_ASM14860v1	WP_000174703.1	94.737	133	7	0	1	133	1	133	2.07e-94	265
GCF_000148935.1_ASM14893v1	WP_013356906.1	66.165	133	45	0	1	133	1	133	5.87e-66	193
GCF_000153405.2_ASM15340v2	WP_015465845.1	43.820	89	47	1	3	91	8	93	3.27e-21	79.3
GCF_000164865.1_ASM16486v1	WP_013367449.1	72.180	133	37	0	1	133	1	133	4.32e-74	214
GCF_000165815.1_ASM16581v1	WP_014543544.1	68.421	133	42	0	1	133	1	133	4.64e-68	198
GCF_000166455.1_ASM16645v2	WP_001293331.1	46.535	101	53	1	11	111	12	111	1.90e-31	105
GCF_000175935.2_ASM17593v2	WP_013508018.1	66.917	133	44	0	1	133	1	133	1.86e-67	197
GCF_000176835.2_ASM17683v2	WP_004949084.1	70.677	133	39	0	1	133	1	133	2.42e-72	209
GCF_000180175.2_ASM18017v2	WP_010616720.1	65.414	133	46	0	1	133	1	133	2.13e-65	191
GCF_000183345.1_ASM18334v1	YP_006118625.1	95.489	133	6	0	1	133	1	133	1.07e-94	266
GCF_000184185.1_ASM18418v1	WP_000174677.1	99.248	133	1	0	1	133	1	133	7.45e-98	274
GCF_000184325.1_ASM18432v1	WP_004724924.1	47.525	101	52	1	11	111	12	111	9.56e-31	104
GCF_000186585.1_ASM18658v1	WP_011078431.1	43.137	102	57	1	10	111	11	111	3.39e-29	100
GCF_000186725.1_ASM18672v1	WP_002208702.1	62.406	133	50	0	1	133	1	133	5.30e-65	191
GCF_000187705.1_ASM18770v1	WP_013574290.1	69.925	133	40	0	1	133	1	133	6.38e-70	203
GCF_000188735.1_ASM18873v1	WP_000174696.1	83.459	133	22	0	1	133	1	133	2.15e-84	240
GCF_000192105.1_ASM19210v1	WP_013649417.1	63.158	133	49	0	1	133	1	133	4.70e-64	188
GCF_000195065.1_ASM19506v1	WP_001293331.1	46.535	101	53	1	11	111	12	111	1.57e-31	105
GCF_000195995.1_ASM19599v1	NP_454931.1	83.459	133	22	0	1	133	1	133	2.03e-84	240
GCF_000196095.1_ASM19609v1	NP_797054.1	46.789	109	56	2	11	119	12	118	1.09e-30	104
GCF_000196395.1_ASM19639v1	WP_005317854.1	44.444	117	64	1	11	127	9	124	1.05e-36	119
GCF_000196615.1_ASM19661v1	WP_013200918.1	71.429	133	38	0	1	133	1	133	1.33e-69	202
GCF_000204115.1_ASM20411v1	WP_005349363.1	45.299	117	63	1	11	127	9	124	1.36e-36	119
GCF_000210475.1_ASM21047v1	WP_000174677.1	99.248	133	1	0	1	133	1	133	7.64e-98	274
GCF_000210855.2_ASM21085v2	WP_000174696.1	83.459	133	22	0	1	133	1	133	2.15e-84	240
GCF_000212715.2_ASM21271v2	WP_000174677.1	99.248	133	1	0	1	133	1	133	8.15e-98	274
GCF_000213635.1_ASM21363v1	WP_000174696.1	83.459	133	22	0	1	133	1	133	2.08e-84	240
GCF_000214195.1_ASM21419v1	WP_004949084.1	70.677	133	39	0	1	133	1	133	2.50e-72	209
GCF_000214235.1_ASM21423v1	WP_004949084.1	70.677	133	39	0	1	133	1	133	2.50e-72	209
GCF_000214765.1_ASM21476v2	WP_000174703.1	94.737	133	7	0	1	133	1	133	2.03e-94	265
GCF_000214805.1_ASM21480v1	WP_004949084.1	70.677	133	39	0	1	133	1	133	2.50e-72	209
GCF_000215745.1_ASM21574v1	YP_004592585.1	80.451	133	25	1	1	133	1	132	9.06e-78	223
GCF_000217675.1_ASM21767v1	WP_026027640.1	43.860	114	62	2	11	123	12	124	8.45e-31	104
GCF_000219515.2_ASM21951v3	WP_000174681.1	96.992	133	4	0	1	133	1	133	2.61e-96	270
GCF_000220005.1_ASM22000v2	WP_000174677.1	99.248	133	1	0	1	133	1	133	7.97e-98	274
GCF_000220485.1_ASM22048v1	WP_004222799.1	79.699	133	26	1	1	133	1	132	1.90e-76	220
GCF_000222975.1_ASM22297v1	WP_002208702.1	62.406	133	50	0	1	133	1	133	5.46e-65	191
GCF_000224675.1_ASM22467v1	WP_014069026.1	75.940	133	32	0	1	133	1	133	2.69e-76	219
GCF_000227625.1_ASM22762v1	WP_000174682.1	97.744	133	3	0	1	133	1	133	1.78e-96	270
GCF_000233595.1_ASM23359v1	WP_014606496.1	64.662	133	47	0	1	133	1	133	6.08e-65	191
GCF_000233875.1_ASM23387v1	WP_000174685.1	95.489	133	6	0	1	133	1	133	1.67e-94	265
GCF_000233895.1_ASM23389v1	WP_000174685.1	95.489	133	6	0	1	133	1	133	1.67e-94	265
GCF_000235545.1_ASM23554v1	WP_000174693.1	83.459	133	22	0	1	133	1	133	6.26e-85	241
GCF_000235765.1_ASM23576v3	WP_043951572.1	76.692	133	31	0	1	133	1	133	9.85e-79	226
GCF_000239975.1_ASM23997v1	WP_020882784.1	77.444	133	30	0	1	133	1	133	4.07e-78	224
GCF_000240185.1_ASM24018v2	YP_005225278.1	78.947	133	27	1	1	133	1	132	5.94e-76	219
GCF_000240325.1_ASM24032v1	WP_004847949.1	78.195	133	28	1	1	133	1	132	4.02e-74	214
GCF_000241385.1_ASM24138v1	WP_014231005.1	47.748	111	52	3	11	119	12	118	2.88e-30	103
GCF_000243075.1_ASM24307v1	WP_014291686.1	44.167	120	61	3	11	127	10	126	6.43e-32	107
GCF_000245515.1_ASM24551v1	WP_000174701.1	98.496	133	2	0	1	133	1	133	3.63e-97	272
GCF_000245535.1_ASM24553v1	WP_000174696.1	83.459	133	22	0	1	133	1	133	2.00e-84	240
GCF_000250855.1_ASM25085v1	WP_001293331.1	46.535	101	53	1	11	111	12	111	1.89e-31	105
GCF_000252995.1_ASM25299v1	WP_000174691.1	84.962	133	20	0	1	133	1	133	5.13e-86	244
GCF_000253175.1_ASM25317v1	WP_005160518.1	63.910	133	48	0	1	133	1	133	1.14e-64	190
GCF_000255535.1_ASM25553v1	WP_013574290.1	69.925	133	40	0	1	133	1	133	6.30e-70	203
GCF_000257275.1_ASM25727v1	WP_000174677.1	99.248	133	1	0	1	133	1	133	6.77e-98	274
GCF_000258025.1_ASM25802v1	WP_000174677.1	99.248	133	1	0	1	133	1	133	7.14e-98	274
GCF_000258145.1_ASM25814v1	WP_000174677.1	99.248	133	1	0	1	133	1	133	7.48e-98	274
GCF_000258365.1_ASM25836v1	WP_000174696.1	83.459	133	22	0	1	133	1	133	1.99e-84	240
GCF_000259175.1_ASM25917v1	WP_004923183.1	45.113	133	73	0	1	133	1	133	2.46e-42	133
GCF_000260925.1_ASM26092v1	WP_015731047.1	58.678	121	46	1	1	121	1	117	5.82e-51	155
GCF_000261045.2_ASM26104v2	WP_006321292.1	71.429	133	38	0	1	133	1	133	1.26e-73	213
GCF_000262125.1_ASM26212v1	WP_000174701.1	98.496	133	2	0	1	133	1	133	3.67e-97	272
GCF_000262305.1_ASM26230v1	WP_002444518.1	65.414	133	46	0	1	133	1	133	9.77e-63	185
GCF_000263215.1_ASM26321v1	WP_014729531.1	70.677	133	35	1	1	133	1	129	1.25e-69	202
GCF_000264765.2_ASM26476v2	WP_034163264.1	63.415	123	45	0	1	123	1	123	4.91e-59	176
GCF_000269645.1_PB_Esch_coli_MG12655_V1	WP_000174689.1	100.000	133	0	0	1	133	1	133	1.50e-98	276
GCF_000270105.1_ASM27010v1	WP_000174689.1	100.000	133	0	0	1	133	1	133	1.48e-98	276
GCF_000270125.2_ASM27012v2	WP_013024782.1	65.414	133	46	0	1	133	1	133	1.64e-65	192
GCF_000272715.3_ASM27271v3	WP_000174693.1	83.459	133	22	0	1	133	1	133	7.14e-85	241
GCF_000272735.3_ASM27273v3	WP_000174693.1	83.459	133	22	0	1	133	1	133	7.00e-85	241
GCF_000272775.3_ASM27277v3	WP_000174693.1	83.459	133	22	0	1	133	1	133	6.99e-85	241
GCF_000272815.2_ASM27281v2	WP_000174693.1	83.459	133	22	0	1	133	1	133	6.99e-85	241
GCF_000272835.3_ASM27283v3	WP_000174693.1	83.459	133	22	0	1	133	1	133	7.10e-85	241
GCF_000272895.2_ASM27289v3	WP_000174693.1	83.459	133	22	0	1	133	1	133	7.48e-85	241
GCF_000273425.1_Esch_coli_MG12655_V1	WP_000174689.1	100.000	133	0	0	1	133	1	133	1.50e-98	276
GCF_000275645.1_ASM27564v1	WP_001293331.1	46.535	101	53	1	11	111	12	111	1.89e-31	105
GCF_000276705.2_ASM27670v2	WP_004847949.1	78.195	133	28	1	1	133	1	132	4.26e-74	214
GCF_000280315.2_ASM28031v2	WP_000174693.1	83.459	133	22	0	1	133	1	133	6.89e-85	241
GCF_000281435.2_ASM28143v2	WP_002889793.1	78.947	133	27	1	1	133	1	132	5.96e-76	219
GCF_000281535.2_ASM28153v2	WP_002889793.1	78.947	133	27	1	1	133	1	132	5.96e-76	219
GCF_000283715.1_ASM28371v1	WP_000174677.1	99.248	133	1	0	1	133	1	133	6.75e-98	274
GCF_000283735.1_ASM28373v1	WP_000174696.1	83.459	133	22	0	1	133	1	133	2.14e-84	240
GCF_000283875.1_ASM28387v1	WP_015700889.1	65.414	133	46	0	1	133	1	133	1.46e-65	192
GCF_000284495.1_ASM28449v1	WP_000174684.1	95.489	133	6	0	1	133	1	133	1.05e-94	266
GCF_000285655.3_EC958.v1	WP_000174703.1	94.737	133	7	0	1	133	1	133	2.16e-94	265
GCF_000286275.1_ASM28627v1	WP_014882682.1	73.684	133	35	0	1	133	1	133	9.73e-76	218
GCF_000286435.2_ASM28643v2	WP_032097913.1	47.107	121	64	0	1	121	1	121	4.67e-39	125
GCF_000287215.2_ASM28721v3	WP_041205137.1	45.378	119	60	2	11	127	9	124	2.24e-34	113
GCF_000294365.1_ASM29436v1	WP_002889793.1	78.947	133	27	1	1	133	1	132	5.55e-76	219
GCF_000294535.1_ASM29453v1	WP_014916395.1	60.526	114	45	0	1	114	1	114	2.96e-52	158
GCF_000299255.1_ASM29925v1	WP_000174677.1	99.248	133	1	0	1	133	1	133	7.94e-98	274
GCF_000299455.1_ASM29945v1	YP_006780719.1	99.248	133	1	0	1	133	1	133	7.97e-98	274
GCF_000299475.1_ASM29947v1	WP_000174677.1	99.248	133	1	0	1	133	1	133	7.83e-98	274
GCF_000300455.3_ASM30045v4	WP_017458780.1	75.188	133	32	1	1	133	1	132	1.21e-75	218
GCF_000328405.1_ASM32840v1	WP_005455997.1	46.789	109	56	2	11	119	12	118	1.05e-30	104
GCF_000330485.2_ASM33048v2	WP_000174693.1	83.459	133	22	0	1	133	1	133	6.52e-85	241
GCF_000330845.1_ASM33084v1	WP_015965762.1	75.188	133	33	0	1	133	1	133	8.53e-77	221
GCF_000330865.1_ASM33086v1	WP_015671099.1	67.669	133	43	0	1	133	1	133	1.20e-70	205
GCF_000334515.1_ASM33451v1	WP_015368042.1	80.451	133	25	1	1	133	1	132	9.46e-78	223
GCF_000335875.2_ASM33587v2	WP_000174693.1	83.459	133	22	0	1	133	1	133	6.87e-85	241
GCF_000336425.1_ASM33642v1	WP_004930258.1	71.429	133	38	0	1	133	1	133	1.58e-73	213
GCF_000339015.1_ASM33901v1	WP_004385348.1	73.684	133	31	1	1	133	1	129	2.40e-71	207
GCF_000341425.1_ASM34142v1	WP_000174693.1	83.459	133	22	0	1	133	1	133	6.71e-85	241
GCF_000348565.1_ASM34856v1	WP_012847662.1	63.415	123	45	0	1	123	1	123	3.98e-59	176
GCF_000350185.1_ASM35018v1	WP_000174689.1	100.000	133	0	0	1	133	1	133	1.30e-98	276
GCF_000354175.2_ASM35417v2	WP_005381584.1	46.789	109	56	2	11	119	12	118	2.42e-30	103
GCF_000364385.3_ASM36438v3	WP_002889793.1	78.947	133	27	1	1	133	1	132	5.95e-76	219
GCF_000367425.1_ASM36742v1	WP_004858274.1	75.188	133	32	1	1	133	1	132	6.17e-73	211
GCF_000380325.1_ASM38032v1	WP_000174696.1	83.459	133	22	0	1	133	1	133	2.12e-84	240
GCF_000385905.1_ASM38590v1	WP_000174696.1	83.459	133	22	0	1	133	1	133	1.93e-84	240
GCF_000401555.1_ASM40155v1	WP_011707187.1	43.590	117	65	1	11	127	9	124	4.07e-36	117
GCF_000406765.2_ASM40676v2	WP_002889793.1	78.947	133	27	1	1	133	1	132	5.74e-76	219
GCF_000410515.1_ASM41051v1	WP_017458780.1	75.188	133	32	1	1	133	1	132	1.26e-75	218
GCF_000417085.2_ASM41708v2	WP_002889793.1	78.947	133	27	1	1	133	1	132	5.85e-76	219
GCF_000417225.2_ASM41722v2	WP_002889793.1	78.947	133	27	1	1	133	1	132	5.90e-76	219
GCF_000417265.2_ASM41726v2	WP_002889793.1	78.947	133	27	1	1	133	1	132	5.75e-76	219
GCF_000422085.1_ASM42208v1	WP_041414255.1	67.669	133	43	0	1	133	1	133	2.89e-69	202
GCF_000430085.2_ASM43008v2	WP_000174696.1	83.459	133	22	0	1	133	1	133	2.09e-84	240
GCF_000430105.1_ASM43010v1	WP_000174696.1	83.459	133	22	0	1	133	1	133	2.10e-84	240
GCF_000430125.1_ASM43012v1	WP_000174693.1	83.459	133	22	0	1	133	1	133	7.64e-85	241
GCF_000430145.2_ASM43014v3	WP_000174696.1	83.459	133	22	0	1	133	1	133	2.14e-84	240
GCF_000430165.1_ASM43016v1	WP_000174696.1	83.459	133	22	0	1	133	1	133	2.05e-84	240
GCF_000430405.1_ASM43040v1	WP_005455997.1	46.789	109	56	2	11	119	12	118	1.07e-30	104
GCF_000430425.1_ASM43042v1	WP_005455997.1	46.789	109	56	2	11	119	12	118	1.06e-30	104
GCF_000438825.1_ASM43882v1	WP_004949084.1	70.677	133	39	0	1	133	1	133	2.49e-72	209
GCF_000439255.1_ASM43925v1	WP_024143150.1	84.211	133	21	0	1	133	1	133	1.86e-84	240
GCF_000439415.1_ASM43941v1	WP_000174693.1	83.459	133	22	0	1	133	1	133	7.02e-85	241
GCF_000442415.1_ASM44241v1	WP_000174693.1	83.459	133	22	0	1	133	1	133	7.21e-85	241
GCF_000444425.1_ASM44442v1	WP_004244788.1	47.656	128	66	1	5	131	4	131	2.76e-42	133
GCF_000444445.1_ASM44444v1	WP_000174693.1	83.459	133	22	0	1	133	1	133	5.98e-85	241
GCF_000445405.1_ASM44540v1	WP_002889793.1	78.947	133	27	1	1	133	1	132	5.63e-76	219
GCF_000462975.1_ASM46297v1	WP_026027640.1	43.860	114	62	2	11	123	12	124	8.66e-31	104
GCF_000462995.1_ASM46299v1	WP_000174693.1	83.459	133	22	0	1	133	1	133	6.33e-85	241
GCF_000464435.1_ASM46443v1	WP_005424873.1	45.872	109	57	2	11	119	12	118	1.34e-31	106
GCF_000465975.2_ASM46597v2	WP_002889793.1	78.947	133	27	1	1	133	1	132	5.56e-76	219
GCF_000468515.1_ASM46851v1	WP_000174677.1	99.248	133	1	0	1	133	1	133	7.13e-98	274
GCF_000473275.1_ASM47327v1	WP_000174693.1	83.459	133	22	0	1	133	1	133	6.91e-85	241
GCF_000474015.1_ASM47401v1	WP_002889793.1	78.947	133	27	1	1	133	1	132	5.36e-76	219
GCF_000478545.1_ASM47854v1	WP_004949084.1	70.677	133	39	0	1	133	1	133	2.52e-72	209
GCF_000478905.1_ASM47890v1	WP_022564803.1	52.419	124	59	0	10	133	7	130	1.70e-49	150
GCF_000484195.2_ASM48419v2	WP_000174693.1	83.459	133	22	0	1	133	1	133	7.03e-85	241
GCF_000486365.2_ASM48636v2	WP_000174693.1	83.459	133	22	0	1	133	1	133	6.87e-85	241
GCF_000486445.2_ASM48644v2	WP_000174693.1	83.459	133	22	0	1	133	1	133	6.97e-85	241
GCF_000486765.2_ASM48676v2	WP_000174693.1	83.459	133	22	0	1	133	1	133	6.61e-85	241
GCF_000487295.2_ASM48729v2	WP_000174693.1	83.459	133	22	0	1	133	1	133	7.12e-85	241
GCF_000487775.1_ASM48777v2	WP_000174695.1	82.707	133	23	0	1	133	1	133	7.14e-84	238
GCF_000493535.2_DT2	WP_000174696.1	83.459	133	22	0	1	133	1	133	2.07e-84	240
GCF_000493675.1_DT104	WP_000174696.1	83.459	133	22	0	1	133	1	133	2.12e-84	240
GCF_000493755.1_ASM49375v1	WP_000174703.1	94.737	133	7	0	1	133	1	133	2.17e-94	265
GCF_000494385.2_ASM49438v2	WP_000174693.1	83.459	133	22	0	1	133	1	133	7.03e-85	241
GCF_000499485.1_MYMC4100	WP_000174689.1	100.000	133	0	0	1	133	1	133	1.46e-98	276
GCF_000503845.1_ASM50384v1	WP_000174693.1	83.459	133	22	0	1	133	1	133	6.98e-85	241
GCF_000504545.1_ASM50454v1	WP_007777688.1	72.932	133	32	1	1	133	1	129	4.24e-71	206
GCF_000505365.2_ASM50536v2	WP_000174693.1	83.459	133	22	0	1	133	1	133	6.89e-85	241
GCF_000505705.1_ASM50570v1	WP_000174696.1	83.459	133	22	0	1	133	1	133	2.04e-84	240
GCF_000512125.1_ASM51212v1	WP_000174680.1	92.481	133	10	0	1	133	1	133	2.33e-91	257
GCF_000512165.1_ASM51216v1	WP_002889793.1	78.947	133	27	1	1	133	1	132	5.85e-76	219
GCF_000512185.1_ASM51218v1	WP_025325962.1	43.590	117	65	1	11	127	9	124	4.18e-34	112
GCF_000512375.1_ASM51237v1	WP_020882784.1	77.444	133	30	0	1	133	1	133	4.49e-78	224
GCF_000513215.1_DB11	WP_004930258.1	71.429	133	38	0	1	133	1	133	1.55e-73	213
GCF_000513355.1_EA_LA637	WP_004156109.1	69.173	133	41	0	1	133	1	133	6.75e-68	198
GCF_000513395.1_EA_LA636	WP_004156109.1	69.173	133	41	0	1	133	1	133	6.62e-68	198
GCF_000513415.1_EA_LA635	WP_004156109.1	69.173	133	41	0	1	133	1	133	6.61e-68	198
GCF_000517405.1_ASM51740v1	WP_025244418.1	59.398	133	54	0	1	133	1	133	4.67e-64	188
GCF_000517425.1_ASM51742v1	WP_025244418.1	59.398	133	54	0	1	133	1	133	7.60e-64	188
GCF_000520015.2_ASM52001v2	WP_024913793.1	67.669	133	43	0	1	133	1	133	7.08e-69	201
GCF_000520035.1_ASM52003v1	WP_000174677.1	99.248	133	1	0	1	133	1	133	8.03e-98	274
GCF_000520055.1_ASM52005v1	WP_000174677.1	99.248	133	1	0	1	133	1	133	7.89e-98	274
GCF_000568495.1_ASM56849v1	WP_005455997.1	46.789	109	56	2	11	119	12	118	1.08e-30	104
GCF_000582515.1_ASM58251v1	WP_025382788.1	62.406	133	50	0	1	133	1	133	1.48e-64	190
GCF_000597845.1_ASM59784v1	WP_000174677.1	99.248	133	1	0	1	133	1	133	6.88e-98	274
GCF_000597905.1_ASM59790v1	WP_002889793.1	78.947	133	27	1	1	133	1	132	5.65e-76	219
GCF_000598005.1_ASM59800v1	WP_002889793.1	78.947	133	27	1	1	133	1	132	5.70e-76	219
GCF_000599625.1_ASM59962v1	WP_000174677.1	99.248	133	1	0	1	133	1	133	6.91e-98	274
GCF_000599645.1_ASM59964v1	WP_000174677.1	99.248	133	1	0	1	133	1	133	6.92e-98	274
GCF_000599665.1_ASM59966v1	WP_000174684.1	95.489	133	6	0	1	133	1	133	1.08e-94	266
GCF_000599685.1_ASM59968v1	WP_000174684.1	95.489	133	6	0	1	133	1	133	1.07e-94	266
GCF_000599705.1_ASM59970v1	WP_000174684.1	95.489	133	6	0	1	133	1	133	1.04e-94	266
GCF_000612075.2_ASM61207v2	WP_005297893.1	43.590	117	65	1	11	127	9	124	2.23e-35	115
GCF_000623055.1_ASM62305v2	WP_000174693.1	83.459	133	22	0	1	133	1	133	6.83e-85	241
GCF_000623095.1_ASM62309v2	WP_000174693.1	83.459	133	22	0	1	133	1	133	6.83e-85	241
GCF_000623115.2_ASM62311v2	WP_000174693.1	83.459	133	22	0	1	133	1	133	6.83e-85	241
GCF_000623135.1_ASM62313v2	WP_000174693.1	83.459	133	22	0	1	133	1	133	6.83e-85	241
GCF_000623195.2_ASM62319v2	WP_000174693.1	83.459	133	22	0	1	133	1	133	6.83e-85	241
GCF_000623275.1_ASM62327v1	WP_000174693.1	83.459	133	22	0	1	133	1	133	6.82e-85	241
GCF_000623295.1_ASM62329v1	WP_000174693.1	83.459	133	22	0	1	133	1	133	6.82e-85	241
GCF_000623315.1_ASM62331v1	WP_000174693.1	83.459	133	22	0	1	133	1	133	6.87e-85	241
GCF_000623335.1_ASM62333v1	WP_000174693.1	83.459	133	22	0	1	133	1	133	6.82e-85	241
GCF_000623355.1_ASM62335v1	WP_000174693.1	83.459	133	22	0	1	133	1	133	6.84e-85	241
GCF_000623375.1_ASM62337v1	WP_000174693.1	83.459	133	22	0	1	133	1	133	6.84e-85	241
GCF_000623395.2_ASM62339v2	WP_000174693.1	83.459	133	22	0	1	133	1	133	6.83e-85	241
GCF_000623455.2_ASM62345v2	WP_000174693.1	83.459	133	22	0	1	133	1	133	6.82e-85	241
GCF_000624055.2_ASM62405v2	WP_000174693.1	83.459	133	22	0	1	133	1	133	6.82e-85	241
GCF_000624155.1_ASM62415v1	WP_000174693.1	83.459	133	22	0	1	133	1	133	6.76e-85	241
GCF_000624175.1_ASM62417v2	WP_000174693.1	83.459	133	22	0	1	133	1	133	6.82e-85	241
GCF_000624395.2_ASM62439v2	WP_000174693.1	83.459	133	22	0	1	133	1	133	6.84e-85	241
GCF_000625855.1_ASM62585v2	WP_000174693.1	83.459	133	22	0	1	133	1	133	6.82e-85	241
GCF_000626095.2_ASM62609v2	WP_000174693.1	83.459	133	22	0	1	133	1	133	6.82e-85	241
GCF_000626175.1_ASM62617v1	WP_000174693.1	83.459	133	22	0	1	133	1	133	6.88e-85	241
GCF_000626195.1_ASM62619v1	WP_000174693.1	83.459	133	22	0	1	133	1	133	6.83e-85	241
GCF_000626215.1_ASM62621v1	WP_000174693.1	83.459	133	22	0	1	133	1	133	6.79e-85	241
GCF_000626235.1_ASM62623v1	WP_000174693.1	83.459	133	22	0	1	133	1	133	6.88e-85	241
GCF_000626255.1_ASM62625v1	WP_000174693.1	83.459	133	22	0	1	133	1	133	6.83e-85	241
GCF_000626275.2_ASM62627v2	WP_000174693.1	83.459	133	22	0	1	133	1	133	6.88e-85	241
GCF_000626295.1_ASM62629v1	WP_000174693.1	83.459	133	22	0	1	133	1	133	6.83e-85	241
GCF_000626335.1_ASM62633v1	WP_000174693.1	83.459	133	22	0	1	133	1	133	6.83e-85	241
GCF_000626355.1_ASM62635v1	WP_000174693.1	83.459	133	22	0	1	133	1	133	6.83e-85	241
GCF_000626375.1_ASM62637v1	WP_000174693.1	83.459	133	22	0	1	133	1	133	6.83e-85	241
GCF_000626695.2_ASM62669v2	WP_000174693.1	83.459	133	22	0	1	133	1	133	6.82e-85	241
GCF_000632395.1_ASM63239v1	WP_023334619.1	76.692	133	31	0	1	133	1	133	2.33e-78	224
GCF_000632415.1_ASM63241v1	WP_004847949.1	78.195	133	28	1	1	133	1	132	3.84e-74	214
GCF_000633175.1_ASM63317v1	WP_011707187.1	43.590	117	65	1	11	127	9	124	4.05e-36	117
GCF_000635955.1_ASM63595v1	WP_011707187.1	43.590	117	65	1	11	127	9	124	4.05e-36	117
GCF_000636135.1_ASM63613v1	WP_000174696.1	83.459	133	22	0	1	133	1	133	2.09e-84	240
GCF_000648515.1_ASM64851v1	WP_038637689.1	87.970	133	16	0	1	133	1	133	3.95e-87	247
GCF_000662395.1_ASM66239v1	WP_000174677.1	99.248	133	1	0	1	133	1	133	7.88e-98	274
GCF_000671295.1_ASM67129v1	WP_000174677.1	99.248	133	1	0	1	133	1	133	8.02e-98	274
GCF_000695935.1_ASM69593v1	WP_032442398.1	78.947	133	27	1	1	133	1	132	1.65e-75	218
GCF_000695995.1_ASM69599v1	WP_033651027.1	70.677	133	39	0	1	133	1	133	6.69e-73	211
GCF_000696465.1_ASM69646v1	WP_011094972.1	57.031	128	51	1	1	128	1	124	1.76e-52	159
GCF_000709535.1_ASM70953v1	WP_000174691.1	84.962	133	20	0	1	133	1	133	4.90e-86	244
GCF_000714595.1_ASM71459v1	WP_000174685.1	95.489	133	6	0	1	133	1	133	1.66e-94	265
GCF_000714655.1_ASM71465v1	WP_004847949.1	78.195	133	28	1	1	133	1	132	4.43e-74	214
GCF_000714675.1_ASM71467v1	WP_002889793.1	78.947	133	27	1	1	133	1	132	5.91e-76	219
GCF_000715155.1_ASM71515v2	WP_000174696.1	83.459	133	22	0	1	133	1	133	2.05e-84	240
GCF_000717515.1_ASM71751v1	WP_002889793.1	78.947	133	27	1	1	133	1	132	5.67e-76	219
GCF_000724505.1_ASM72450v1	WP_006809999.1	78.195	133	29	0	1	133	1	133	5.58e-79	226
GCF_000724525.1_ASM72452v1	WP_004847949.1	78.195	133	28	1	1	133	1	132	4.18e-74	214
GCF_000725305.1_ASM72530v1	WP_000174689.1	100.000	133	0	0	1	133	1	133	1.52e-98	276
GCF_000730345.1_ASM73034v1	WP_000174701.1	98.496	133	2	0	1	133	1	133	3.73e-97	272
GCF_000732965.1_ASM73296v1	WP_000174701.1	98.496	133	2	0	1	133	1	133	3.68e-97	272
GCF_000733255.1_ASM73325v1	WP_004178681.1	79.699	133	26	1	1	133	1	132	1.86e-76	220
GCF_000739495.1_ASM73949v1	WP_002889793.1	78.947	133	27	1	1	133	1	132	5.71e-76	219
GCF_000740965.1_ASM74096v1	WP_011094972.1	57.031	128	51	1	1	128	1	124	1.78e-52	159
GCF_000742755.1_ASM74275v1	WP_002889793.1	78.947	133	27	1	1	133	1	132	5.58e-76	219
GCF_000742815.1_ASM74281v1	WP_000174693.1	83.459	133	22	0	1	133	1	133	6.63e-85	241
GCF_000743055.1_ASM74305v1	WP_000174696.1	83.459	133	22	0	1	133	1	133	2.04e-84	240
GCF_000743255.1_ASM74325v1	WP_000174685.1	95.489	133	6	0	1	133	1	133	1.72e-94	265
GCF_000743955.1_ASM74395v1	WP_000174678.1	98.496	133	2	0	1	133	1	133	1.83e-97	273
GCF_000743995.1_ASM74399v1	WP_000174678.1	98.496	133	2	0	1	133	1	133	1.83e-97	273
GCF_000746665.1_ASM74666v1	WP_011078431.1	43.137	102	57	1	10	111	11	111	3.39e-29	100
GCF_000747565.1_ASM74756v1	WP_033651027.1	70.677	133	39	0	1	133	1	133	6.35e-73	211
GCF_000750225.1_ASM75022v1	WP_022647149.1	77.444	133	30	0	1	133	1	133	1.36e-78	225
GCF_000750275.1_ASM75027v1	WP_022647149.1	77.444	133	30	0	1	133	1	133	1.34e-78	225
GCF_000750295.1_ASM75029v1	WP_000174693.1	83.459	133	22	0	1	133	1	133	6.73e-85	241
GCF_000750315.1_ASM75031v1	WP_002208702.1	62.406	133	50	0	1	133	1	133	5.65e-65	191
GCF_000750335.1_ASM75033v1	WP_000174693.1	83.459	133	22	0	1	133	1	133	6.85e-85	241
GCF_000750375.1_ASM75037v1	WP_000174693.1	83.459	133	22	0	1	133	1	133	6.81e-85	241
GCF_000750395.2_ASM75039v2	WP_000174693.1	83.459	133	22	0	1	133	1	133	6.82e-85	241
GCF_000750415.2_ASM75041v2	WP_000174693.1	83.459	133	22	0	1	133	1	133	6.83e-85	241
GCF_000750435.1_ASM75043v1	WP_000174693.1	83.459	133	22	0	1	133	1	133	6.82e-85	241
GCF_000750455.1_ASM75045v1	WP_000174693.1	83.459	133	22	0	1	133	1	133	6.82e-85	241
GCF_000750475.1_ASM75047v1	WP_000174693.1	83.459	133	22	0	1	133	1	133	6.84e-85	241
GCF_000750555.1_ASM75055v1	WP_000174689.1	100.000	133	0	0	1	133	1	133	1.50e-98	276
GCF_000754345.1_ASM75434v1	WP_004923183.1	45.113	133	73	0	1	133	1	133	2.49e-42	133
GCF_000754375.1_ASM75437v1	WP_000174693.1	83.459	133	22	0	1	133	1	133	6.91e-85	241
GCF_000756465.1_ASM75646v1	WP_038396855.1	81.955	133	24	0	1	133	1	133	2.14e-83	237
GCF_000757785.1_ASM75778v1	WP_043085812.1	73.684	133	34	1	1	133	1	132	3.56e-73	211
GCF_000757825.1_ASM75782v1	WP_038475322.1	70.677	133	39	0	1	133	1	133	3.00e-70	204
GCF_000758305.1_ASM75830v1	WP_039290542.1	71.429	133	38	0	1	133	1	133	4.11e-71	206
GCF_000758325.1_ASM75832v1	WP_039290542.1	71.429	133	38	0	1	133	1	133	3.85e-71	206
GCF_000758345.1_ASM75834v1	WP_038666354.1	61.682	107	41	0	9	115	4	110	1.28e-48	149
GCF_000759475.1_ASM75947v1	WP_038648758.1	67.669	133	43	0	1	133	1	133	1.05e-67	197
GCF_000763535.1_ASM76353v2	WP_021456408.1	47.826	115	51	3	5	113	2	113	1.09e-31	106
GCF_000764615.1_ASM76461v1	WP_004178681.1	79.699	133	26	1	1	133	1	132	1.91e-76	220
GCF_000765415.1_ASM76541v1	WP_001293331.1	46.535	101	53	1	11	111	12	111	1.97e-31	105
GCF_000770155.1_ASM77015v1	WP_023620943.1	76.692	133	31	0	1	133	1	133	2.39e-78	224
GCF_000772065.1_ASM77206v1	WP_021456408.1	47.826	115	51	3	5	113	2	113	1.18e-31	106
GCF_000772105.1_ASM77210v1	WP_004744885.1	44.355	124	61	3	11	132	12	129	2.47e-32	108
GCF_000775375.1_ASM77537v1	WP_002889793.1	78.947	133	27	1	1	133	1	132	5.88e-76	219
GCF_000775395.1_ASM77539v1	WP_002889793.1	78.947	133	27	1	1	133	1	132	6.05e-76	219
GCF_000775955.1_ASM77595v1	WP_002889793.1	78.947	133	27	1	1	133	1	132	5.35e-76	219
GCF_000784865.1_ASM78486v1	WP_014882682.1	73.684	133	35	0	1	133	1	133	1.01e-75	218
GCF_000784875.1_ASM78487v3	WP_039382877.1	66.917	133	44	0	1	133	1	133	8.34e-67	195
GCF_000784905.1_ASM78490v1	WP_022647149.1	77.444	133	30	0	1	133	1	133	1.33e-78	225
GCF_000784925.1_ASM78492v1	WP_000174682.1	97.744	133	3	0	1	133	1	133	1.88e-96	270
GCF_000784945.1_ASM78494v1	WP_032421042.1	78.195	133	28	1	1	133	1	132	6.86e-75	216
GCF_000784965.1_ASM78496v1	WP_038627892.1	67.669	133	43	0	1	133	1	133	5.74e-66	193
GCF_000784985.1_ASM78498v1	WP_002889793.1	78.947	133	27	1	1	133	1	132	5.73e-76	219
GCF_000785005.1_ASM78500v1	WP_004177332.1	78.947	133	27	1	1	133	1	132	6.21e-76	219
GCF_000786425.1_Vibrio_anguillarum_NB10_serovar_O1	WP_026027640.1	43.860	114	62	2	11	123	12	124	9.16e-31	104
GCF_000800215.1_ASM80021v1	WP_000174689.1	100.000	133	0	0	1	133	1	133	1.46e-98	276
GCF_000800725.1_ASM80072v2	WP_034163264.1	63.415	123	45	0	1	123	1	123	4.20e-59	176
GCF_000800765.1_ASM80076v1	WP_000174689.1	100.000	133	0	0	1	133	1	133	1.46e-98	276
GCF_000800845.1_ASM80084v2	WP_000174703.1	94.737	133	7	0	1	133	1	133	2.04e-94	265
GCF_000801165.1_ASM80116v1	WP_000174677.1	99.248	133	1	0	1	133	1	133	7.33e-98	274
GCF_000801185.2_ASM80118v2	WP_000174677.1	99.248	133	1	0	1	133	1	133	7.45e-98	274
GCF_000801205.1_ASM80120v1	WP_050559924.1	100.000	109	0	0	25	133	9	117	2.04e-79	227
GCF_000801275.2_ASM80127v1	WP_004408452.1	43.269	104	54	2	11	112	12	112	7.59e-29	99.8
GCF_000801755.2_ASM80175v2	WP_023310506.1	76.692	133	31	0	1	133	1	133	3.23e-78	224
GCF_000803705.1_ASM80370v1	WP_000174701.1	98.496	133	2	0	1	133	1	133	3.70e-97	272
GCF_000807395.2_ASM80739v3	WP_002889793.1	78.947	133	27	1	1	133	1	132	5.75e-76	219
GCF_000807405.2_ASM80740v4	WP_003863201.1	76.692	133	31	0	1	133	1	133	4.05e-78	224
GCF_000807415.2_ASM80741v4	WP_008500249.1	75.940	133	32	0	1	133	1	133	2.05e-77	222
GCF_000807425.2_ASM80742v4	WP_006809999.1	78.195	133	29	0	1	133	1	133	5.57e-79	226
GCF_000813165.1_ASM81316v1	WP_000174703.1	94.737	133	7	0	1	133	1	133	2.05e-94	265
GCF_000813205.1_ASM81320v1	WP_002889793.1	78.947	133	27	1	1	133	1	132	5.51e-76	219
GCF_000814125.3_ASM81412v3	WP_006809999.1	78.195	133	29	0	1	133	1	133	5.45e-79	226
GCF_000814145.2_ASM81414v2	WP_000174677.1	99.248	133	1	0	1	133	1	133	7.45e-98	274
GCF_000814205.1_ASM81420v1	WP_006809999.1	78.195	133	29	0	1	133	1	133	5.22e-79	226
GCF_000814225.1_ASM81422v1	WP_003863201.1	76.692	133	31	0	1	133	1	133	4.00e-78	224
GCF_000814305.1_ASM81430v1	WP_002889793.1	78.947	133	27	1	1	133	1	132	5.83e-76	219
GCF_000814805.1_ASM81480v1	WP_004222799.1	79.699	133	26	1	1	133	1	132	1.88e-76	220
GCF_000816045.1_ASM81604v1	WP_029456378.1	60.748	107	42	0	9	115	4	110	1.45e-46	144
GCF_000818075.1_ASM81807v1	WP_000174696.1	83.459	133	22	0	1	133	1	133	1.85e-84	240
GCF_000818115.1_ASM81811v1	WP_000174696.1	83.459	133	22	0	1	133	1	133	1.86e-84	240
GCF_000819505.1_ASM81950v1	WP_011707187.1	43.590	117	65	1	11	127	9	124	4.03e-36	117
GCF_000819645.1_ASM81964v1	WP_000174677.1	99.248	133	1	0	1	133	1	133	7.70e-98	274
GCF_000827105.1_ASM82710v1	WP_000174677.1	99.248	133	1	0	1	133	1	133	7.47e-98	274
GCF_000828595.1_ASM82859v1	WP_000174696.1	83.459	133	22	0	1	133	1	133	2.20e-84	240
GCF_000828775.1_ASM82877v1	WP_004930258.1	71.429	133	38	0	1	133	1	133	1.60e-73	213
GCF_000829215.1_ASM82921v1	WP_001293331.1	46.535	101	53	1	11	111	12	111	1.87e-31	105
GCF_000829965.1_ASM82996v1	WP_041144182.1	77.444	133	29	1	1	133	1	132	7.00e-74	213
GCF_000829985.1_ASM82998v1	WP_000174677.1	99.248	133	1	0	1	133	1	133	7.53e-98	274
GCF_000830035.1_ASM83003v1	WP_000174677.1	99.248	133	1	0	1	133	1	133	6.66e-98	274
GCF_000831565.1_ASM83156v1	WP_000174677.1	99.248	133	1	0	1	133	1	133	7.24e-98	274
GCF_000833145.1_ASM83314v1	WP_000174677.1	99.248	133	1	0	1	133	1	133	6.62e-98	274
GCF_000834195.1_ASM83419v1	WP_005167534.1	64.662	133	47	0	1	133	1	133	1.40e-65	192
GCF_000834215.1_ASM83421v1	WP_038631408.1	64.662	133	47	0	1	133	1	133	2.53e-65	191
GCF_000834235.1_ASM83423v1	WP_002208702.1	62.406	133	50	0	1	133	1	133	5.65e-65	191
GCF_000834255.1_ASM83425v1	WP_004720274.1	62.406	133	50	0	1	133	1	133	1.01e-63	187
GCF_000834275.1_ASM83427v1	WP_002208702.1	62.406	133	50	0	1	133	1	133	5.34e-65	191
GCF_000834295.1_ASM83429v1	WP_002208702.1	62.406	133	50	0	1	133	1	133	5.84e-65	191
GCF_000834315.1_ASM83431v1	WP_011906387.1	61.654	133	51	0	1	133	1	133	1.90e-63	187
GCF_000834335.1_ASM83433v1	WP_002208702.1	62.406	133	50	0	1	133	1	133	5.69e-65	191
GCF_000834355.1_ASM83435v1	WP_002208702.1	62.406	133	50	0	1	133	1	133	5.69e-65	191
GCF_000834375.1_ASM83437v1	WP_002208702.1	62.406	133	50	0	1	133	1	133	5.59e-65	191
GCF_000834395.1_ASM83439v1	WP_042546673.1	63.910	133	48	0	1	133	1	133	4.84e-66	193
GCF_000834415.1_ASM83441v1	WP_002208702.1	62.406	133	50	0	1	133	1	133	5.64e-65	191
GCF_000834435.1_ASM83443v1	WP_002208702.1	62.406	133	50	0	1	133	1	133	5.64e-65	191
GCF_000834455.1_ASM83445v1	WP_032817980.1	62.406	133	50	0	1	133	1	133	3.78e-62	183
GCF_000834475.1_ASM83447v1	WP_002208702.1	62.406	133	50	0	1	133	1	133	5.73e-65	191
GCF_000834495.1_ASM83449v1	WP_002208702.1	62.406	133	50	0	1	133	1	133	5.66e-65	191
GCF_000834515.1_ASM83451v1	WP_042569264.1	61.654	133	51	0	1	133	1	133	2.33e-63	187
GCF_000834735.1_ASM83473v1	WP_013649417.1	63.158	133	49	0	1	133	1	133	4.67e-64	188
GCF_000834755.1_ASM83475v1	WP_002208702.1	62.406	133	50	0	1	133	1	133	5.47e-65	191
GCF_000834775.1_ASM83477v1	WP_002208702.1	62.406	133	50	0	1	133	1	133	5.61e-65	191
GCF_000834825.1_ASM83482v1	WP_002208702.1	62.406	133	50	0	1	133	1	133	5.64e-65	191
GCF_000834845.1_ASM83484v1	WP_002208702.1	62.406	133	50	0	1	133	1	133	5.19e-65	191
GCF_000834865.1_ASM83486v1	WP_038631408.1	64.662	133	47	0	1	133	1	133	2.51e-65	191
GCF_000834885.1_ASM83488v1	WP_002208702.1	62.406	133	50	0	1	133	1	133	5.34e-65	191
GCF_000834925.1_ASM83492v1	WP_002208702.1	62.406	133	50	0	1	133	1	133	5.60e-65	191
GCF_000834945.1_ASM83494v1	WP_002208702.1	62.406	133	50	0	1	133	1	133	5.71e-65	191
GCF_000834985.1_ASM83498v1	WP_011906387.1	61.654	133	51	0	1	133	1	133	1.91e-63	187
GCF_000931565.1_ASM93156v1	WP_000174703.1	94.737	133	7	0	1	133	1	133	2.17e-94	265
GCF_000940895.1_ASM94089v1	WP_000174693.1	83.459	133	22	0	1	133	1	133	6.80e-85	241
GCF_000940915.1_ASM94091v1	WP_044800672.1	42.735	117	66	1	11	127	9	124	7.29e-35	114
GCF_000940975.1_ASM94097v1	WP_000174695.1	82.707	133	23	0	1	133	1	133	7.09e-84	238
GCF_000940995.1_ASM94099v1	WP_044624606.1	47.863	117	55	3	8	121	9	122	8.23e-33	109
GCF_000941015.1_ASM94101v1	WP_000174696.1	83.459	133	22	0	1	133	1	133	2.05e-84	240
GCF_000952955.1_EcRV308Chr	WP_000174689.1	100.000	133	0	0	1	133	1	133	1.48e-98	276
GCF_000953035.1_NCTC1	WP_000174678.1	98.496	133	2	0	1	133	1	133	1.83e-97	273
GCF_000953355.1_XNC2	WP_013183747.1	56.911	123	53	0	1	123	1	123	7.33e-53	160
GCF_000953495.1_SINFA	WP_000174693.1	83.459	133	22	0	1	133	1	133	6.93e-85	241
GCF_000953515.1_EcHMS174Chr	WP_000174689.1	100.000	133	0	0	1	133	1	133	1.48e-98	276
GCF_000953735.1_MVIS1	WP_045109020.1	44.444	108	56	2	13	117	16	122	1.61e-32	108
GCF_000963535.1_ASM96353v1	WP_000174693.1	83.459	133	22	0	1	133	1	133	6.91e-85	241
GCF_000963555.1_ASM96355v1	WP_001293331.1	46.535	101	53	1	11	111	12	111	1.87e-31	105
GCF_000963575.1_ASM96357v1	WP_045781448.1	70.677	133	39	0	1	133	1	133	1.15e-70	205
GCF_000963645.1_ASM96364v1	WP_029299201.1	44.444	117	64	1	11	127	9	124	9.58e-37	119
GCF_000964565.1_ASM96456v1	WP_004720274.1	62.406	133	50	0	1	133	1	133	1.04e-63	187
GCF_000967155.2_HUSEC2011CHR1	WP_000174677.1	99.248	133	1	0	1	133	1	133	7.96e-98	274
GCF_000968115.1_ASM96811v1	WP_046051479.1	63.158	133	49	0	1	133	1	133	2.36e-64	189
GCF_000968155.1_ASM96815v1	WP_004177332.1	78.947	133	27	1	1	133	1	132	6.34e-76	219
GCF_000968175.1_ASM96817v1	WP_045959150.1	54.472	123	56	0	1	123	1	123	1.54e-50	154
GCF_000968195.1_ASM96819v1	WP_045969417.1	53.659	123	57	0	1	123	1	123	4.24e-50	153
GCF_000968515.1_ASM96851v1	WP_000174677.1	99.248	133	1	0	1	133	1	133	7.52e-98	274
GCF_000969235.1_ASM96923v1	WP_001293331.1	46.535	101	53	1	11	111	12	111	1.80e-31	105
GCF_000969265.1_ASM96926v1	WP_001293331.1	46.535	101	53	1	11	111	12	111	1.84e-31	105
GCF_000971615.1_ASM97161v1	WP_000174677.1	99.248	133	1	0	1	133	1	133	7.53e-98	274
GCF_000971765.1_ASM97176v1	WP_022564803.1	52.419	124	59	0	10	133	7	130	1.79e-49	150
GCF_000973125.1_ASM97312v1	WP_046337325.1	52.846	123	58	0	1	123	1	123	2.73e-48	149
GCF_000973645.1_ASM97364v1	WP_000174696.1	83.459	133	22	0	1	133	1	133	2.03e-84	240
GCF_000973665.1_ASM97366v1	WP_000174695.1	82.707	133	23	0	1	133	1	133	6.97e-84	238
GCF_000973685.1_ASM97368v1	WP_000174696.1	83.459	133	22	0	1	133	1	133	2.04e-84	240
GCF_000974405.1_ASM97440v1	WP_000174689.1	100.000	133	0	0	1	133	1	133	1.48e-98	276
GCF_000974465.1_ASM97446v1	WP_000174689.1	100.000	133	0	0	1	133	1	133	1.48e-98	276
GCF_000974505.1_ASM97450v1	WP_000174689.1	100.000	133	0	0	1	133	1	133	1.48e-98	276
GCF_000974535.1_ASM97453v1	WP_000174689.1	100.000	133	0	0	1	133	1	133	1.48e-98	276
GCF_000974575.1_ASM97457v1	WP_000174689.1	100.000	133	0	0	1	133	1	133	1.50e-98	276
GCF_000974825.1_ASM97482v1	WP_000174689.1	100.000	133	0	0	1	133	1	133	1.48e-98	276
GCF_000974865.1_ASM97486v1	WP_000174689.1	100.000	133	0	0	1	133	1	133	1.48e-98	276
GCF_000974885.1_ASM97488v1	WP_000174689.1	100.000	133	0	0	1	133	1	133	1.51e-98	276
GCF_000975245.1_ASM97524v1	WP_041414255.1	67.669	133	43	0	1	133	1	133	2.94e-69	202
GCF_000981485.1_EcoliK12AG100	WP_000174689.1	100.000	133	0	0	1	133	1	133	1.50e-98	276
GCF_000981805.1_ASM98180v1	WP_046475938.1	88.722	133	15	0	1	133	1	133	2.14e-87	248
GCF_000981845.1_ASM98184v1	WP_046654679.1	78.195	133	28	1	1	133	1	132	8.11e-75	216
GCF_000982825.1_ASM98282v1	WP_004385348.1	73.684	133	31	1	1	133	1	129	2.43e-71	207
GCF_000986765.1_ASM98676v1	WP_000174677.1	99.248	133	1	0	1	133	1	133	7.90e-98	274
GCF_000987875.1_ASM98787v1	WP_000174677.1	99.248	133	1	0	1	133	1	133	7.46e-98	274
GCF_000987925.1_ASM98792v1	WP_019081349.1	63.910	133	48	0	1	133	1	133	5.71e-65	191
GCF_000988355.1_ASM98835v1	WP_000174689.1	100.000	133	0	0	1	133	1	133	1.50e-98	276
GCF_000988385.1_ASM98838v1	WP_000174689.1	100.000	133	0	0	1	133	1	133	1.50e-98	276
GCF_000988465.1_ASM98846v1	WP_000174689.1	100.000	133	0	0	1	133	1	133	1.50e-98	276
GCF_000988525.3_ASM98852v3	WP_000174693.1	83.459	133	22	0	1	133	1	133	7.23e-85	241
GCF_001006005.1_ASM100600v1	WP_024483653.1	72.180	133	37	0	1	133	1	133	2.44e-73	212
GCF_001006525.1_ASM100652v1	WP_000174696.1	83.459	133	22	0	1	133	1	133	2.20e-84	240
GCF_001007915.1_ASM100791v1	WP_000174677.1	99.248	133	1	0	1	133	1	133	7.51e-98	274
GCF_001011055.1_ASM101105v1	WP_035599059.1	60.163	123	49	0	1	123	1	123	4.74e-55	165
GCF_001019645.1_ASM101964v1	WP_011707187.1	43.590	117	65	1	11	127	9	124	4.23e-36	117
GCF_001020945.2_ASM102094v2	WP_000174689.1	100.000	133	0	0	1	133	1	133	1.49e-98	276
GCF_001021005.2_ASM102100v2	WP_000174689.1	100.000	133	0	0	1	133	1	133	1.49e-98	276
GCF_001021855.1_ASM102185v1	WP_000174678.1	98.496	133	2	0	1	133	1	133	1.93e-97	273
GCF_001021995.1_ASM102199v1	WP_015368042.1	80.451	133	25	1	1	133	1	132	8.85e-78	223
GCF_001022015.1_ASM102201v1	WP_006809999.1	78.195	133	29	0	1	133	1	133	5.22e-79	226
GCF_001022035.1_ASM102203v1	WP_002889793.1	78.947	133	27	1	1	133	1	132	5.74e-76	219
GCF_001022055.1_ASM102205v1	WP_006809999.1	78.195	133	29	0	1	133	1	133	5.21e-79	226
GCF_001022075.1_ASM102207v1	WP_006809999.1	78.195	133	29	0	1	133	1	133	5.21e-79	226
GCF_001022095.1_ASM102209v1	WP_023310506.1	76.692	133	31	0	1	133	1	133	3.37e-78	224
GCF_001022115.1_ASM102211v1	WP_004099188.1	78.195	133	28	1	1	133	1	132	1.49e-75	218
GCF_001022135.1_ASM102213v1	WP_047371702.1	75.188	133	32	1	1	133	1	132	5.97e-76	219
GCF_001022155.1_ASM102215v1	WP_003031376.1	89.474	133	14	0	1	133	1	133	6.84e-81	231
GCF_001022175.1_ASM102217v1	WP_002889793.1	78.947	133	27	1	1	133	1	132	5.93e-76	219
GCF_001022195.1_ASM102219v1	WP_004847949.1	78.195	133	28	1	1	133	1	132	4.64e-74	214
GCF_001022215.1_ASM102221v1	WP_033641981.1	71.429	133	38	0	1	133	1	133	9.96e-74	213
GCF_001022235.1_ASM102223v1	WP_002889793.1	78.947	133	27	1	1	133	1	132	5.81e-76	219
GCF_001022255.1_ASM102225v1	WP_006809999.1	78.195	133	29	0	1	133	1	133	5.19e-79	226
GCF_001022275.1_ASM102227v1	WP_003031376.1	89.474	133	14	0	1	133	1	133	6.71e-81	231
GCF_001022295.1_ASM102229v1	WP_004099188.1	78.195	133	28	1	1	133	1	132	1.49e-75	218
GCF_001026985.1_ASM102698v1	WP_047781535.1	57.500	120	51	0	1	120	1	120	2.10e-52	159
GCF_001027225.1_ASM102722v1	WP_000174677.1	99.248	133	1	0	1	133	1	133	5.88e-98	274
GCF_001029125.1_ASM102912v1	WP_000174677.1	99.248	133	1	0	1	133	1	133	6.97e-98	274
GCF_001029645.1_ASM102964v1	WP_020882784.1	77.444	133	30	0	1	133	1	133	4.18e-78	224
GCF_001039415.1_ASM103941v1	WP_000174677.1	99.248	133	1	0	1	133	1	133	6.59e-98	274
GCF_001043215.1_ASM104321v1	WP_000174689.1	100.000	133	0	0	1	133	1	133	1.53e-98	276
GCF_001045415.1_ASM104541v1	WP_001293331.1	46.535	101	53	1	11	111	12	111	2.30e-31	105
GCF_001047675.1_ASM104767v1	WP_048619412.1	63.158	133	49	0	1	133	1	133	1.04e-63	187
GCF_001051135.1_ASM105113v1	WP_000174677.1	99.248	133	1	0	1	133	1	133	7.20e-98	274
GCF_001183645.1_ASM118364v1	WP_000174689.1	100.000	133	0	0	1	133	1	133	1.48e-98	276
GCF_001183665.1_ASM118366v1	WP_000174689.1	100.000	133	0	0	1	133	1	133	1.48e-98	276
GCF_001183685.1_ASM118368v1	WP_000174689.1	100.000	133	0	0	1	133	1	133	1.48e-98	276
GCF_001185215.1_ASM118521v1	WP_000174693.1	83.459	133	22	0	1	133	1	133	6.72e-85	241
GCF_001185245.1_ASM118524v1	WP_000174693.1	83.459	133	22	0	1	133	1	133	6.67e-85	241
GCF_001188695.1_ASM118869v1	WP_011906387.1	61.654	133	51	0	1	133	1	133	1.90e-63	187
GCF_001188715.1_ASM118871v1	WP_011906387.1	61.654	133	51	0	1	133	1	133	1.90e-63	187
GCF_001188755.1_ASM118875v1	WP_011906387.1	61.654	133	51	0	1	133	1	133	1.88e-63	187
GCF_001188775.1_ASM118877v1	WP_011906387.1	61.654	133	51	0	1	133	1	133	1.90e-63	187
GCF_001188795.1_ASM118879v1	WP_011906387.1	61.654	133	51	0	1	133	1	133	1.90e-63	187
GCF_001188815.1_ASM118881v1	WP_002208702.1	62.406	133	50	0	1	133	1	133	5.50e-65	191
GCF_001188935.1_ASM118893v1	WP_011906387.1	61.654	133	51	0	1	133	1	133	1.90e-63	187
GCF_001244315.1_ASM124431v1	WP_021487295.1	47.748	111	52	3	11	119	12	118	1.66e-30	103
GCF_001277175.1_ASM127717v1	WP_007698278.1	72.180	133	33	1	1	133	1	129	8.84e-70	202
GCF_001277195.1_ASM127719v1	WP_038864599.1	74.436	133	30	1	1	133	1	129	3.89e-72	209
GCF_001277215.2_ASM127721v2	WP_007777688.1	72.932	133	32	1	1	133	1	129	4.17e-71	206
GCF_001277235.1_ASM127723v1	WP_007720164.1	78.512	121	26	0	1	121	1	121	2.80e-73	211
GCF_001277255.1_ASM127725v1	WP_007669920.1	75.188	133	29	1	1	133	1	129	1.66e-72	209
GCF_001277275.1_ASM127727v1	WP_004385348.1	73.684	133	31	1	1	133	1	129	2.46e-71	207
GCF_001278905.1_ASM127890v1	WP_002889793.1	78.947	133	27	1	1	133	1	132	5.28e-76	219
GCF_001280325.1_ASM128032v1	WP_000174703.1	94.737	133	7	0	1	133	1	133	2.14e-94	265
GCF_001280345.1_ASM128034v1	WP_000174703.1	94.737	133	7	0	1	133	1	133	2.21e-94	265
GCF_001280365.1_ASM128036v1	WP_004930258.1	71.429	133	38	0	1	133	1	133	1.54e-73	213
GCF_001280385.1_ASM128038v1	WP_000174703.1	94.737	133	7	0	1	133	1	133	2.09e-94	265
GCF_001280405.1_ASM128040v1	WP_000174703.1	94.737	133	7	0	1	133	1	133	2.14e-94	265
GCF_001280925.1_ASM128092v1	WP_002889793.1	78.947	133	27	1	1	133	1	132	5.31e-76	219
GCF_001281005.1_ASM128100v1	WP_008783790.1	90.226	133	13	0	1	133	1	133	2.26e-89	253
GCF_001281565.1_ASM128156v1	WP_004244788.1	47.656	128	66	1	5	131	4	131	2.61e-42	133
GCF_001293415.1_ASM129341v1	WP_002208702.1	62.406	133	50	0	1	133	1	133	5.52e-65	191
GCF_001293505.1_ASM129350v1	WP_000174696.1	83.459	133	22	0	1	133	1	133	2.09e-84	240
GCF_001294565.1_ASM129456v1	WP_004930258.1	71.429	133	38	0	1	133	1	133	1.58e-73	213
GCF_001302605.1_ASM130260v1	WP_000174696.1	83.459	133	22	0	1	133	1	133	1.94e-84	240
GCF_001302625.1_ASM130262v1	WP_000174696.1	83.459	133	22	0	1	133	1	133	1.87e-84	240
GCF_001304755.1_ASM130475v1	WP_019081349.1	63.910	133	48	0	1	133	1	133	5.71e-65	191
GCF_001304775.1_ASM130477v1	WP_005455997.1	46.789	109	56	2	11	119	12	118	1.04e-30	104
GCF_001305235.1_ASM130523v1	WP_000174693.1	83.459	133	22	0	1	133	1	133	6.92e-85	241
GCF_001305635.1_ASM130563v1	WP_013649417.1	63.158	133	49	0	1	133	1	133	4.71e-64	188
GCF_001305815.1_ASM130581v1	WP_000174693.1	83.459	133	22	0	1	133	1	133	6.92e-85	241
GCF_001305835.1_ASM130583v1	WP_000174693.1	83.459	133	22	0	1	133	1	133	6.92e-85	241
GCF_001307175.1_ASM130717v1	WP_004178681.1	79.699	133	26	1	1	133	1	132	1.84e-76	220
GCF_001307215.1_ASM130721v1	WP_000174701.1	98.496	133	2	0	1	133	1	133	3.60e-97	272
GCF_001308065.1_ASM130806v1	WP_054604416.1	98.958	96	1	0	38	133	1	96	1.01e-67	196
GCF_001308125.1_ASM130812v1	WP_054604416.1	98.958	96	1	0	38	133	1	96	1.01e-67	196
GCF_001308165.1_ASM130816v1	WP_054606001.1	99.099	111	1	0	23	133	1	111	3.18e-80	228
GCF_001318185.1_ASM131818v1	WP_001293331.1	46.535	101	53	1	11	111	12	111	1.89e-31	105
GCF_001409135.1_10259	WP_000174693.1	83.459	133	22	0	1	133	1	133	7.45e-85	241
GCF_001409155.1_98_11262	WP_000174693.1	83.459	133	22	0	1	133	1	133	7.15e-85	241
GCF_001409175.1_99_3134	WP_000174693.1	83.459	133	22	0	1	133	1	133	7.33e-85	241
GCF_001409195.1_C2346	WP_000174693.1	83.459	133	22	0	1	133	1	133	7.55e-85	241
GCF_001417865.1_ASM141786v1	WP_004930258.1	71.429	133	38	0	1	133	1	133	1.67e-73	213
GCF_001420915.1_ASM142091v1	WP_055732309.1	42.149	121	66	2	1	121	3	119	3.28e-30	102
GCF_001420935.1_ASM142093v1	WP_000174677.1	99.248	133	1	0	1	133	1	133	7.27e-98	274
GCF_001420955.1_ASM142095v1	WP_000174685.1	95.489	133	6	0	1	133	1	133	1.78e-94	265
GCF_001433415.1_ASM143341v1	WP_005455997.1	46.789	109	56	2	11	119	12	118	1.06e-30	104
GCF_001433435.1_ASM143343v1	WP_060532342.1	44.118	102	56	1	10	111	11	111	1.74e-29	101
GCF_001441205.1_ASM144120v1	WP_000174696.1	83.459	133	22	0	1	133	1	133	2.08e-84	240
GCF_001441225.1_ASM144122v1	WP_000174696.1	83.459	133	22	0	1	133	1	133	2.12e-84	240
GCF_001441245.1_ASM144124v1	WP_000174696.1	83.459	133	22	0	1	133	1	133	2.18e-84	240
GCF_001442495.1_ASM144249v1	WP_000174677.1	99.248	133	1	0	1	133	1	133	7.10e-98	274
GCF_001447095.1_ASM144709v1	WP_000174693.1	83.459	133	22	0	1	133	1	133	6.91e-85	241
GCF_001447115.1_ASM144711v1	WP_000174693.1	83.459	133	22	0	1	133	1	133	7.00e-85	241
GCF_001447335.1_ASM144733v1	WP_050666667.1	47.368	133	65	2	3	133	1	130	4.20e-40	127
GCF_001454965.1_ASM145496v1	WP_000174696.1	83.459	133	22	0	1	133	1	133	2.04e-84	240
GCF_001455225.1_ASM145522v1	WP_004858274.1	75.188	133	32	1	1	133	1	132	6.49e-73	211
GCF_001455365.1_ASM145536v1	WP_011707187.1	43.590	117	65	1	11	127	9	124	4.15e-36	117
GCF_001455995.1_MS6671.v1	WP_004177332.1	78.947	133	27	1	1	133	1	132	6.72e-76	219
GCF_001456055.3_ASM145605v3	WP_002889793.1	78.947	133	27	1	1	133	1	132	5.86e-76	219
GCF_001456095.3_ASM145609v3	WP_002889793.1	78.947	133	27	1	1	133	1	132	5.83e-76	219
GCF_001456135.1_ASM145613v1	WP_002889793.1	78.947	133	27	1	1	133	1	132	5.98e-76	219
GCF_001457675.1_NCTC10384	WP_000174693.1	83.459	133	22	0	1	133	1	133	6.96e-85	241
GCF_001461805.1_ASM146180v1	WP_013367449.1	72.180	133	37	0	1	133	1	133	4.21e-74	214
GCF_001469735.1_ASM146973v1	WP_005381584.1	46.789	109	56	2	11	119	12	118	2.67e-30	103
GCF_001469815.1_ASM146981v1	WP_000174703.1	94.737	133	7	0	1	133	1	133	2.15e-94	265
GCF_001482345.1_ASM148234v1	WP_002889793.1	78.947	133	27	1	1	133	1	132	5.56e-76	219
GCF_001484025.1_ASM148402v1	WP_000174693.1	83.459	133	22	0	1	133	1	133	6.89e-85	241
GCF_001485455.1_ASM148545v1	WP_000174682.1	97.744	133	3	0	1	133	1	133	1.71e-96	270
GCF_001506165.1_ASM150616v1	WP_039333151.1	67.669	133	43	0	1	133	1	133	9.61e-68	197
GCF_001513615.1_ASM151361v1	WP_000174703.1	94.737	133	7	0	1	133	1	133	2.14e-94	265
GCF_001513635.1_ASM151363v1	WP_000174703.1	94.737	133	7	0	1	133	1	133	2.18e-94	265
GCF_001514455.1_ASM151445v1	WP_021805586.1	70.677	133	39	0	1	133	1	133	1.85e-71	207
GCF_001515725.1_ASM151572v1	WP_000174677.1	99.248	133	1	0	1	133	1	133	7.12e-98	274
GCF_001518775.1_ASM151877v1	WP_011707187.1	43.590	117	65	1	11	127	9	124	4.26e-36	117
GCF_001518835.1_ASM151883v1	WP_032616687.1	79.699	133	27	0	1	133	1	133	6.79e-81	231
GCF_001518855.1_ASM151885v1	WP_000174677.1	99.248	133	1	0	1	133	1	133	6.53e-98	274
GCF_001521715.1_ASM152171v1	WP_023310506.1	76.692	133	31	0	1	133	1	133	3.14e-78	224
GCF_001521895.1_ASM152189v1	WP_004178681.1	79.699	133	26	1	1	133	1	132	1.79e-76	220
GCF_001529935.1_ASM152993v1	WP_002889793.1	78.947	133	27	1	1	133	1	132	5.89e-76	219
GCF_001530015.1_ASM153001v1	WP_004177332.1	78.947	133	27	1	1	133	1	132	6.21e-76	219
GCF_001535315.2_ASM153531v2	WP_000174699.1	82.707	133	23	0	1	133	1	133	3.26e-84	239
GCF_001540845.1_SO4698_09	WP_000174696.1	83.459	133	22	0	1	133	1	133	2.14e-84	240
GCF_001542675.2_ASM154267v2	WP_000174677.1	99.248	133	1	0	1	133	1	133	6.57e-98	274
GCF_001543055.1_ASM154305v1	WP_015700889.1	65.414	133	46	0	1	133	1	133	1.44e-65	192
GCF_001544635.1_ASM154463v1	WP_050559924.1	100.000	109	0	0	25	133	9	117	2.05e-79	227
GCF_001548315.1_ASM154831v1	WP_004178681.1	79.699	133	26	1	1	133	1	132	1.79e-76	220
GCF_001548355.1_ASM154835v1	WP_004133815.1	77.444	133	29	1	1	133	1	132	8.27e-75	216
GCF_001549955.1_ASM154995v1	WP_000174680.1	92.481	133	10	0	1	133	1	133	2.44e-91	257
GCF_001558255.1_ASM155825v1	WP_040528736.1	46.078	102	54	1	10	111	11	111	1.99e-33	110
GCF_001558295.1_ASM155829v1	WP_000174677.1	99.248	133	1	0	1	133	1	133	6.32e-98	274
GCF_001558355.1_ASM155835v1	WP_000174696.1	83.459	133	22	0	1	133	1	133	2.09e-84	240
GCF_001558415.1_ASM155841v1	WP_020431937.1	40.164	122	69	2	11	132	12	129	2.94e-29	100
GCF_001558435.1_ASM155843v1	WP_005447601.1	45.872	109	57	2	11	119	12	118	2.70e-31	105
GCF_001558475.1_ASM155847v1	WP_001293325.1	42.735	117	61	2	11	122	12	127	3.94e-31	105
GCF_001558495.1_ASM155849v1	WP_005455997.1	46.789	109	56	2	11	119	12	118	1.05e-30	104
GCF_001558515.1_ASM155851v1	WP_011078431.1	43.137	102	57	1	10	111	11	111	3.32e-29	100
GCF_001558735.1_ASM155873v1	WP_013356906.1	66.165	133	45	0	1	133	1	133	5.73e-66	193
GCF_001558855.1_ASM155885v1	WP_061064731.1	45.113	133	73	0	1	133	1	133	8.87e-43	134
GCF_001558895.1_ASM155889v1	WP_032097913.1	47.107	121	64	0	1	121	1	121	4.74e-39	125
GCF_001558935.1_ASM155893v1	WP_042997819.1	90.226	133	13	0	1	133	1	133	8.63e-90	253
GCF_001558995.2_ASM155899v2	WP_000174701.1	98.496	133	2	0	1	133	1	133	3.68e-97	272
GCF_001559075.1_ASM155907v1	WP_061076520.1	90.226	133	13	0	1	133	1	133	8.05e-90	253
GCF_001559135.1_ASM155913v1	WP_048759704.1	67.669	133	43	0	1	133	1	133	6.33e-69	201
GCF_001559215.1_ASM155921v1	WP_015368042.1	80.451	133	25	1	1	133	1	132	8.93e-78	223
GCF_001559235.1_ASM155923v1	WP_005133595.1	89.474	133	14	0	1	133	1	133	2.73e-89	252
GCF_001559255.1_ASM155925v1	WP_008814467.1	66.165	133	45	0	1	133	1	133	2.49e-66	194
GCF_001559615.2_ASM155961v2	WP_000174677.1	99.248	133	1	0	1	133	1	133	6.54e-98	274
GCF_001559635.1_ASM155963v1	WP_000174677.1	99.248	133	1	0	1	133	1	133	6.57e-98	274
GCF_001559655.1_ASM155965v1	WP_000174689.1	100.000	133	0	0	1	133	1	133	1.50e-98	276
GCF_001559675.1_ASM155967v1	WP_000174689.1	100.000	133	0	0	1	133	1	133	1.52e-98	276
GCF_001566335.1_ASM156633v1	WP_000174689.1	100.000	133	0	0	1	133	1	133	1.49e-98	276
GCF_001566615.1_ASM156661v1	WP_000174703.1	94.737	133	7	0	1	133	1	133	2.13e-94	265
GCF_001566635.1_ASM156663v1	WP_000174703.1	94.737	133	7	0	1	133	1	133	2.15e-94	265
GCF_001566655.1_ASM156665v1	WP_000174703.1	94.737	133	7	0	1	133	1	133	1.93e-94	265
GCF_001566675.1_ASM156667v1	WP_000174703.1	94.737	133	7	0	1	133	1	133	2.13e-94	265
GCF_001571545.2_ASM157154v2	WP_015368042.1	80.451	133	25	1	1	133	1	132	9.64e-78	223
GCF_001572725.1_ASM157272v1	WP_015671099.1	67.669	133	43	0	1	133	1	133	1.24e-70	205
GCF_001576255.1_ASM157625v1	WP_000174696.1	83.459	133	22	0	1	133	1	133	2.12e-84	240
GCF_001576275.1_ASM157627v1	WP_000174696.1	83.459	133	22	0	1	133	1	133	2.11e-84	240
GCF_001577325.1_ASM157732v1	WP_000174703.1	94.737	133	7	0	1	133	1	133	2.14e-94	265
GCF_001577505.1_ASM157750v1	WP_000174696.1	83.459	133	22	0	1	133	1	133	2.12e-84	240
GCF_001578125.1_ASM157812v1	WP_000174678.1	98.496	133	2	0	1	133	1	133	1.91e-97	273
GCF_001579965.1_ASM157996v1	WP_000174678.1	98.496	133	2	0	1	133	1	133	2.07e-97	273
GCF_001580175.1_ASM158017v1	WP_000174678.1	98.496	133	2	0	1	133	1	133	1.95e-97	273
GCF_001582075.1_ASM158207v1	WP_061497381.1	77.444	133	29	1	1	133	1	132	2.66e-76	219
GCF_001593245.1_ASM159324v1	WP_005339003.1	45.299	117	63	1	11	127	9	124	6.28e-37	120
GCF_001593565.1_ASM159356v1	WP_000174703.1	94.737	133	7	0	1	133	1	133	2.18e-94	265
GCF_001593585.1_ASM159358v1	WP_015368042.1	80.451	133	25	1	1	133	1	132	9.03e-78	223
GCF_001596075.1_ASM159607v1	WP_002889793.1	78.947	133	27	1	1	133	1	132	5.71e-76	219
GCF_001596115.1_ASM159611v1	WP_000174677.1	99.248	133	1	0	1	133	1	133	6.66e-98	274
GCF_001610755.1_ASM161075v1	WP_000174677.1	99.248	133	1	0	1	133	1	133	7.81e-98	274
GCF_001611055.1_ASM161105v1	WP_002889793.1	78.947	133	27	1	1	133	1	132	5.60e-76	219
GCF_001611095.1_ASM161109v1	WP_002889793.1	78.947	133	27	1	1	133	1	132	5.53e-76	219
GCF_001612475.1_ASM161247v1	WP_000174701.1	98.496	133	2	0	1	133	1	133	3.67e-97	272
GCF_001612495.1_ASM161249v1	WP_000174701.1	98.496	133	2	0	1	133	1	133	3.70e-97	272
GCF_001612515.1_ASM161251v1	WP_000174693.1	83.459	133	22	0	1	133	1	133	7.40e-85	241
GCF_001617565.1_ASM161756v1	WP_000174703.1	94.737	133	7	0	1	133	1	133	2.22e-94	265
GCF_001617585.1_ASM161758v1	WP_000174696.1	83.459	133	22	0	1	133	1	133	2.13e-84	240
GCF_001618325.1_ASM161832v1	WP_000174703.1	94.737	133	7	0	1	133	1	133	2.11e-94	265
GCF_001618345.2_ASM161834v2	WP_000174703.1	94.737	133	7	0	1	133	1	133	2.08e-94	265
GCF_001618365.1_ASM161836v1	WP_000174703.1	94.737	133	7	0	1	133	1	133	2.13e-94	265
GCF_001620115.1_ASM162011v1	WP_000174693.1	83.459	133	22	0	1	133	1	133	7.13e-85	241
GCF_001620135.1_ASM162013v1	WP_000174693.1	83.459	133	22	0	1	133	1	133	7.25e-85	241
GCF_001620155.1_ASM162015v1	WP_000174693.1	83.459	133	22	0	1	133	1	133	7.03e-85	241
GCF_001620205.1_ASM162020v1	WP_000174693.1	83.459	133	22	0	1	133	1	133	7.26e-85	241
GCF_001620225.1_ASM162022v1	WP_000174693.1	83.459	133	22	0	1	133	1	133	6.84e-85	241
GCF_001623545.1_ASM162354v1	WP_000174693.1	83.459	133	22	0	1	133	1	133	7.10e-85	241
GCF_001623585.1_ASM162358v1	WP_000174693.1	83.459	133	22	0	1	133	1	133	7.01e-85	241
GCF_001623605.1_ASM162360v1	WP_045281949.1	73.684	133	35	0	1	133	1	133	6.24e-76	218
GCF_001623625.1_ASM162362v1	WP_000174693.1	83.459	133	22	0	1	133	1	133	6.97e-85	241
GCF_001623645.1_ASM162364v1	WP_000174696.1	83.459	133	22	0	1	133	1	133	2.12e-84	240
GCF_001623665.1_ASM162366v1	WP_000174693.1	83.459	133	22	0	1	133	1	133	6.78e-85	241
GCF_001623685.1_ASM162368v1	WP_000174696.1	83.459	133	22	0	1	133	1	133	2.11e-84	240
GCF_001623705.1_ASM162370v1	WP_000174696.1	83.459	133	22	0	1	133	1	133	2.05e-84	240
GCF_001623725.1_ASM162372v1	WP_000174696.1	83.459	133	22	0	1	133	1	133	2.12e-84	240
GCF_001623745.1_ASM162374v1	WP_000174696.1	83.459	133	22	0	1	133	1	133	2.08e-84	240
GCF_001623765.1_ASM162376v1	WP_000174696.1	83.459	133	22	0	1	133	1	133	2.12e-84	240
GCF_001623775.1_ASM162377v1	WP_000174696.1	83.459	133	22	0	1	133	1	133	2.05e-84	240
GCF_001623805.1_ASM162380v1	WP_000174696.1	83.459	133	22	0	1	133	1	133	2.12e-84	240
GCF_001623825.1_ASM162382v1	WP_000174696.1	83.459	133	22	0	1	133	1	133	2.10e-84	240
GCF_001623845.1_ASM162384v1	WP_000174696.1	83.459	133	22	0	1	133	1	133	2.11e-84	240
GCF_001628755.1_ASM162875v1	WP_000174693.1	83.459	133	22	0	1	133	1	133	6.87e-85	241
GCF_001629755.1_ASM162975v1	WP_000174693.1	83.459	133	22	0	1	133	1	133	7.00e-85	241
GCF_001629775.1_ASM162977v1	WP_000174693.1	83.459	133	22	0	1	133	1	133	7.00e-85	241
GCF_001634325.1_ASM163432v1	WP_005339003.1	45.299	117	63	1	11	127	9	124	6.39e-37	120
GCF_001636035.1_ASM163603v1	WP_005455997.1	46.789	109	56	2	11	119	12	118	1.08e-30	104
GCF_001636255.1_ASM163625v1	WP_025800158.1	66.165	133	45	0	1	133	1	133	3.84e-66	194
GCF_001640985.1_ASM164098v1	WP_004244788.1	47.656	128	66	1	5	131	4	131	3.01e-42	133
GCF_001644705.1_ASM164470v1	WP_051120800.1	62.617	107	40	0	9	115	17	123	4.97e-49	150
GCF_001644725.1_ASM164472v1	WP_000174677.1	99.248	133	1	0	1	133	1	133	7.33e-98	274
GCF_001644745.1_ASM164474v1	WP_000174701.1	98.496	133	2	0	1	133	1	133	3.66e-97	272
GCF_001644765.1_ASM164476v1	WP_004177332.1	78.947	133	27	1	1	133	1	132	6.73e-76	219
GCF_001646625.1_ASM164662v1	WP_004177332.1	78.947	133	27	1	1	133	1	132	6.27e-76	219
GCF_001647045.1_ASM164704v1	WP_000174693.1	83.459	133	22	0	1	133	1	133	6.91e-85	241
GCF_001647755.1_ASM164775v1	WP_000174693.1	83.459	133	22	0	1	133	1	133	7.11e-85	241
GCF_001648215.1_ASM164821v1	WP_004177332.1	78.947	133	27	1	1	133	1	132	6.37e-76	219
GCF_001650275.1_ASM165027v1	WP_000174701.1	98.496	133	2	0	1	133	1	133	3.74e-97	272
GCF_001650295.1_ASM165029v1	WP_000174701.1	98.496	133	2	0	1	133	1	133	3.68e-97	272
GCF_001651925.1_ASM165192v1	WP_000174701.1	98.496	133	2	0	1	133	1	133	3.74e-97	272
GCF_001651945.1_ASM165194v1	WP_000174701.1	98.496	133	2	0	1	133	1	133	3.68e-97	272
GCF_001651965.1_ASM165196v1	WP_000174701.1	98.496	133	2	0	1	133	1	133	3.75e-97	272
GCF_001652505.1_ASM165250v1	WP_064324955.1	73.684	133	35	0	1	133	1	133	3.20e-76	219
GCF_001653775.1_ASM165377v1	WP_060532342.1	44.118	102	56	1	10	111	11	111	1.75e-29	101
GCF_001658025.1_ASM165802v1	WP_064568334.1	76.692	133	30	1	1	133	1	132	2.58e-75	217
GCF_001660505.1_ASM166050v1	WP_064625819.1	43.860	114	62	2	11	123	12	124	6.57e-31	104
GCF_001660565.1_ASM166056v1	WP_000174677.1	99.248	133	1	0	1	133	1	133	7.58e-98	274
GCF_001660585.1_ASM166058v1	WP_000174684.1	95.489	133	6	0	1	133	1	133	1.10e-94	266
GCF_001663075.1_ASM166307v1	WP_000174689.1	100.000	133	0	0	1	133	1	133	1.47e-98	276
GCF_001663115.1_ASM166311v1	WP_004949084.1	70.677	133	39	0	1	133	1	133	2.52e-72	209
GCF_001663135.1_ASM166313v1	WP_004949084.1	70.677	133	39	0	1	133	1	133	2.49e-72	209
GCF_001663195.1_ASM166319v1	WP_004178681.1	79.699	133	26	1	1	133	1	132	1.74e-76	220
GCF_001663295.1_ASM166329v1	WP_004177332.1	78.947	133	27	1	1	133	1	132	6.55e-76	219
GCF_001663435.1_ASM166343v1	WP_004177332.1	78.947	133	27	1	1	133	1	132	6.30e-76	219
GCF_001663455.1_ASM166345v1	WP_002889793.1	78.947	133	27	1	1	133	1	132	5.85e-76	219
GCF_001663475.1_ASM166347v1	WP_000174703.1	94.737	133	7	0	1	133	1	133	2.18e-94	265
GCF_001675125.1_ASM167512v1	WP_002889793.1	78.947	133	27	1	1	133	1	132	5.87e-76	219
GCF_001675145.1_ASM167514v1	WP_000174703.1	94.737	133	7	0	1	133	1	133	2.19e-94	265
GCF_001675245.1_ASM167524v1	WP_011078431.1	43.137	102	57	1	10	111	11	111	3.50e-29	100
GCF_001676825.1_ASM167682v1	WP_004177332.1	78.947	133	27	1	1	133	1	132	6.28e-76	219
GCF_001677275.1_ASM167727v1	WP_017028270.1	40.870	115	60	4	3	112	1	112	6.33e-27	94.4
GCF_001677475.1_ASM167747v1	WP_000174684.1	95.489	133	6	0	1	133	1	133	1.19e-94	266
GCF_001677495.1_ASM167749v1	WP_000174677.1	99.248	133	1	0	1	133	1	133	8.02e-98	274
GCF_001677515.1_ASM167751v1	WP_000174677.1	99.248	133	1	0	1	133	1	133	7.74e-98	274
GCF_001678925.1_ASM167892v1	WP_000174677.1	99.248	133	1	0	1	133	1	133	6.91e-98	274
GCF_001678965.1_ASM167896v1	WP_000174677.1	99.248	133	1	0	1	133	1	133	7.91e-98	274
GCF_001679745.1_ASM167974v1	WP_005381584.1	46.789	109	56	2	11	119	12	118	2.56e-30	103
GCF_001679985.1_ASM167998v1	WP_000174677.1	99.248	133	1	0	1	133	1	133	7.88e-98	274
GCF_001680025.1_ASM168002v1	WP_014231005.1	47.748	111	52	3	11	119	12	118	2.75e-30	103
GCF_001680045.1_ASM168004v1	WP_014231005.1	47.748	111	52	3	11	119	12	118	2.72e-30	103
GCF_001680065.1_ASM168006v1	WP_014231005.1	47.748	111	52	3	11	119	12	118	2.92e-30	103
GCF_001680085.1_ASM168008v1	WP_014231005.1	47.748	111	52	3	11	119	12	118	2.89e-30	103
GCF_001682305.1_ASM168230v1	WP_000174677.1	99.248	133	1	0	1	133	1	133	6.66e-98	274
GCF_001683395.1_ASM168339v1	WP_017458780.1	75.188	133	32	1	1	133	1	132	1.20e-75	218
GCF_001683415.1_ASM168341v1	WP_001293331.1	46.535	101	53	1	11	111	12	111	1.86e-31	105
GCF_001683435.1_ASM168343v1	WP_000174703.1	94.737	133	7	0	1	133	1	133	2.11e-94	265
GCF_001683535.1_ASM168353v1	WP_011707187.1	43.590	117	65	1	11	127	9	124	4.01e-36	117
GCF_001687805.1_ASM168780v1	WP_005592779.1	45.631	103	51	2	11	111	12	111	2.33e-29	100
GCF_001689935.1_ASM168993v1	WP_000174696.1	83.459	133	22	0	1	133	1	133	2.04e-84	240
GCF_001690005.1_ASM169000v1	WP_000174696.1	83.459	133	22	0	1	133	1	133	2.04e-84	240
GCF_001690035.1_ASM169003v1	WP_000174696.1	83.459	133	22	0	1	133	1	133	2.04e-84	240
GCF_001690055.1_ASM169005v1	WP_000174696.1	83.459	133	22	0	1	133	1	133	2.08e-84	240
GCF_001690075.1_ASM169007v1	WP_000174696.1	83.459	133	22	0	1	133	1	133	2.08e-84	240
GCF_001690095.1_ASM169009v1	WP_000174696.1	83.459	133	22	0	1	133	1	133	2.07e-84	240
GCF_001690115.1_ASM169011v1	WP_000174696.1	83.459	133	22	0	1	133	1	133	2.07e-84	240
GCF_001690135.1_ASM169013v1	WP_000174696.1	83.459	133	22	0	1	133	1	133	2.13e-84	240
GCF_001692495.1_ASM169249v1	WP_000174696.1	83.459	133	22	0	1	133	1	133	2.04e-84	240
GCF_001692515.1_ASM169251v1	WP_000174696.1	83.459	133	22	0	1	133	1	133	2.04e-84	240
GCF_001692535.1_ASM169253v1	WP_000174696.1	83.459	133	22	0	1	133	1	133	2.04e-84	240
GCF_001692555.1_ASM169255v1	WP_000174696.1	83.459	133	22	0	1	133	1	133	2.04e-84	240
GCF_001692575.1_ASM169257v1	WP_000174696.1	83.459	133	22	0	1	133	1	133	2.08e-84	240
GCF_001692595.1_ASM169259v1	WP_000174696.1	83.459	133	22	0	1	133	1	133	2.08e-84	240
GCF_001692615.1_ASM169261v1	WP_000174696.1	83.459	133	22	0	1	133	1	133	2.04e-84	240
GCF_001692635.1_ASM169263v1	WP_000174696.1	83.459	133	22	0	1	133	1	133	2.04e-84	240
GCF_001692655.1_ASM169265v1	WP_000174696.1	83.459	133	22	0	1	133	1	133	2.08e-84	240
GCF_001693315.1_ASM169331v1	WP_000174685.1	95.489	133	6	0	1	133	1	133	1.75e-94	265
GCF_001693595.1_ASM169359v1	WP_002208702.1	62.406	133	50	0	1	133	1	133	5.39e-65	191
GCF_001693615.1_ASM169361v1	WP_064487950.1	47.826	115	51	3	5	113	2	113	1.86e-31	106
GCF_001693635.1_ASM169363v1	WP_000174677.1	99.248	133	1	0	1	133	1	133	7.57e-98	274
GCF_001695515.1_ASM169551v1	WP_000174701.1	98.496	133	2	0	1	133	1	133	3.78e-97	272
GCF_900086565.1_39641_H02	WP_000174693.1	83.459	133	22	0	1	133	1	133	6.92e-85	241
GCF_900087055.1_31289_E01	WP_010864283.1	51.695	118	55	1	6	121	5	122	1.49e-44	139
